# Supplementary material for: Bis{2-[(4-bromo­phen­yl)imino­meth­yl]pyridine-κ2 N,N′}copper(I) tetra­phenyl­borate
Source: Acta Crystallogr Sect E Struct Rep Online. 2008 Jul 9;64(Pt 8):m1019. doi: 10.1107/S1600536808020679 (PMC2961942; doi:10.1107/S1600536808020679)
Supplement: Supplementary file 1 [file e-64-m1019-sup1.cif]

##############################################################################
###                                                                        ###
###        Electronic paper (Acta Crystallographica Section E)             ###
###                                                                        ###
##############################################################################
#                                                                            #
# This CIF contains the data in a paper accepted for publication in Acta     #
# Crystallographica Section E. It conforms to the requirements of Notes      #
# for Authors for Section E, and has been peer reviewed under the auspices   #
# of the IUCr Commission on Journals.                                        #
#                                                                            #
# Full details of the Crystallographic Information File format               #
# are given in the paper "The Crystallographic Information File (CIF):       #
# a New Standard Archive File for Crystallography" by S. R. Hall, F. H.      #
# Allen and I. D. Brown [Acta Cryst. (1991), A47, 655-685].                  #
#                                                                            #
# The current version of the core CIF dictionary is obtainable from          #
# ftp://ftp.iucr.org/pub/cif_core.dic. The current version number is 2.4.    #
#                                                                            #
# Software is freely available for graphical display of the structure(s) in  #
# this CIF.  For information consult the CIF home page http://www.iucr.org/  #
# cif/home.html                                                              #
#                                                                            #
# This file may be used for bona fide research purposes within the           #
# scientific community so long as proper attribution is given to the journal # 
# article from which it was obtained.                                        #
#                                                                            #
##############################################################################
                                             
data_global
_audit_creation_method     SHELXL-97
_journal_date_recd_electronic     2008-06-12
_journal_date_accepted     2008-07-04
_journal_name_full     'Acta Crystallographica, Section E'
_journal_year     2008
_journal_volume     64
_journal_issue      8
_journal_page_first     m1019
_journal_page_last     m1019
_journal_paper_category     QM
_journal_coeditor_code     NC2107
_publ_contact_author_name     'Dr. Saeed Dehghanpour'
_publ_contact_author_address
; Department of Chemistry
  Alzahra University
  Vanak
  Tehran
  Iran
  P.O.Box:1993891176
;
_publ_contact_author_email     dehganpour_farasha@yahoo.com
_publ_contact_author_fax     '98 21 88041344'
_publ_contact_author_phone     '98 21 88041344'
_publ_section_title
;
Bis{2-[(4-bromophenyl)iminomethyl]pyridine-\k^2^<i>N</i>,<i>N'</i>}copper(I)
tetraphenylborate
;
loop_
    _publ_author_name
    _publ_author_footnote
    _publ_author_address
    'Mahmoudi, Ali' .
; Department of Chemistry
  Islamic Azad University
  Karaj Branch
  Karaj
  Iran
;
    'Hajikazemi, Maryam' .
; Department of Chemistry
  Islamic Azad University
  Karaj Branch
  Karaj
  Iran
;
    'Khalaj, Mehdi' .
; Department of Chemistry
  Islamic Azad University
  Karaj Branch
  Karaj
  Iran
;
    'Dehghanpour, Saeed' .
; Department of Chemistry
  Alzahra University
  Vanak
  PO Box 1993891176
  Tehran
  Iran
;
data_I
_audit_creation_method     SHELXL-97
_chemical_name_systematic
;
Bis{2-[(4-bromophenyl)iminomethyl]pyridine-\k^2^<i>N</i>,<i>N'</i>}copper(I)
tetraphenylborate
;
_chemical_name_common     ?
_chemical_formula_moiety     'C24 H18 Br2 Cu N4 +, C24 H20 B -'
_chemical_formula_sum     'C48 H38 B Br2 Cu N4'
_chemical_formula_iupac     '[Cu (C12 H9 Br N2)2] (C24 H20 B)'
_chemical_formula_weight     904.99
_chemical_melting_point     ?
_symmetry_cell_setting     triclinic
_symmetry_space_group_name_H-M     'P -1'
_symmetry_space_group_name_Hall     '-P 1'
loop_
    _symmetry_equiv_pos_as_xyz
    'x, y, z'
    '-x, -y, -z'
_cell_length_a     11.7198(10)
_cell_length_b     13.1527(11)
_cell_length_c     14.4735(12)
_cell_angle_alpha     80.5034(9)
_cell_angle_beta     69.3835(8)
_cell_angle_gamma     89.5465(9)
_cell_volume     2056.5(3)
_cell_formula_units_Z     2
_cell_measurement_reflns_used     7821
_cell_measurement_theta_min     2.37
_cell_measurement_theta_max     27.34
_cell_measurement_temperature     193(2)
_exptl_crystal_description     prism
_exptl_crystal_colour     brown
_exptl_crystal_size_max     0.67
_exptl_crystal_size_mid     0.37
_exptl_crystal_size_min     0.34
_exptl_crystal_density_diffrn     1.461
_exptl_crystal_density_meas     ?
_exptl_crystal_density_method     'not measured'
_exptl_crystal_F_000     916
_exptl_absorpt_coefficient_mu     2.513
_exptl_absorpt_correction_type     integration
_exptl_absorpt_process_details     '(SHELXTL; Sheldrick, 2008)'
_exptl_absorpt_correction_T_min     0.339
_exptl_absorpt_correction_T_max     0.423
_exptl_special_details
;
;
_diffrn_ambient_temperature     193(2)
_diffrn_radiation_type     MoK\a
_diffrn_radiation_wavelength     0.71073
_diffrn_radiation_source     'fine-focus sealed tube'
_diffrn_radiation_monochromator     graphite
_diffrn_measurement_device_type
                                  'Bruker SMART 1000 CCD area-detector/PLATFORM'
_diffrn_measurement_method     \w
_diffrn_detector_area_resol_mean     8.192
_diffrn_reflns_number     17095
_diffrn_reflns_av_R_equivalents     0.0216
_diffrn_reflns_av_sigmaI/netI     0.0345
_diffrn_reflns_theta_min     1.57
_diffrn_reflns_theta_max     27.49
_diffrn_reflns_theta_full     25.25
_diffrn_measured_fraction_theta_max     0.978
_diffrn_measured_fraction_theta_full     0.994
_diffrn_reflns_limit_h_min     -15
_diffrn_reflns_limit_h_max     15
_diffrn_reflns_limit_k_min     -17
_diffrn_reflns_limit_k_max     17
_diffrn_reflns_limit_l_min     -18
_diffrn_reflns_limit_l_max     18
_diffrn_standards_number     0
_diffrn_standards_interval_time     0
_diffrn_standards_decay_%     0
_refine_special_details
;
Refinement of <i>F</i>^2^ against ALL reflections. The weighted <i>R</i>-factor
<i>wR</i> and goodness of fit <i>S</i> are based on <i>F</i>^2^, conventional
<i>R</i>-factors <i>R</i> are based on <i>F</i>, with <i>F</i> set to zero for
negative <i>F</i>^2^. The threshold expression of <i>F</i>^2^ >
\s(<i>F</i>^2^) is used only for calculating <i>R</i>-factors(gt) <i>etc</i>.
and is not relevant to the choice of reflections for refinement.
<i>R</i>-factors based on <i>F</i>^2^ are statistically about twice as large
as those based on <i>F</i>, and <i>R</i>- factors based on ALL data will be
even larger.
;
_reflns_number_total     9230
_reflns_number_gt     7124
_reflns_threshold_expression     I>2\s(I)
_refine_ls_structure_factor_coef     Fsqd
_refine_ls_matrix_type     full
_refine_ls_R_factor_all     0.0512
_refine_ls_R_factor_gt     0.0328
_refine_ls_wR_factor_gt     0.0728
_refine_ls_wR_factor_ref     0.0793
_refine_ls_goodness_of_fit_ref     1.029
_refine_ls_restrained_S_all     1.029
_refine_ls_number_reflns     9230
_refine_ls_number_parameters     505
_refine_ls_number_restraints     0
_refine_ls_hydrogen_treatment     constr
_refine_ls_weighting_scheme     calc
_refine_ls_weighting_details
         'calc w=1/[\s^2^(Fo^2^)+(0.0381P)^2^+0.4988P] where P=(Fo^2^+2Fc^2^)/3'
_atom_sites_solution_hydrogens     geom
_atom_sites_solution_primary     direct
_atom_sites_solution_secondary     difmap
_refine_ls_shift/su_max     0.001
_refine_ls_shift/su_mean     0.000
_refine_diff_density_max     0.704
_refine_diff_density_min     -0.389
_refine_ls_extinction_method     none
_refine_ls_extinction_coef     ?
loop_
    _atom_type_symbol
    _atom_type_description
    _atom_type_scat_dispersion_real
    _atom_type_scat_dispersion_imag
    _atom_type_scat_source
    'C' 'C' 0.0033 0.0016
                         'International Tables Vol C Tables 4.2.6.8 and 6.1.1.4'
    'H' 'H' 0.0000 0.0000
                         'International Tables Vol C Tables 4.2.6.8 and 6.1.1.4'
    'B' 'B' 0.0013 0.0007
                         'International Tables Vol C Tables 4.2.6.8 and 6.1.1.4'
    'N' 'N' 0.0061 0.0033
                         'International Tables Vol C Tables 4.2.6.8 and 6.1.1.4'
    'Cu' 'Cu' 0.3201 1.2651
                         'International Tables Vol C Tables 4.2.6.8 and 6.1.1.4'
    'Br' 'Br' -0.2901 2.4595
                         'International Tables Vol C Tables 4.2.6.8 and 6.1.1.4'
_computing_data_collection     'SMART (Bruker, 1997)'
_computing_cell_refinement     'SAINT (Bruker, 1997)'
_computing_data_reduction     'SAINT (Bruker, 1997)'
_computing_structure_solution     'DIRDIF99 (Beurskens <i>et al.</i>,  1999)'
_computing_structure_refinement     'SHELXL97 (Sheldrick, 2008)'
_computing_molecular_graphics     'SHELXTL (Sheldrick, 2008)'
_computing_publication_material     'SHELXTL (Sheldrick, 2008)'
loop_
    _atom_site_type_symbol
    _atom_site_label
    _atom_site_fract_x
    _atom_site_fract_y
    _atom_site_fract_z
    _atom_site_U_iso_or_equiv
    _atom_site_adp_type
    _atom_site_calc_flag
    _atom_site_refinement_flags
    _atom_site_occupancy
    _atom_site_disorder_assembly
    _atom_site_disorder_group
    Br Br1 0.49211(2) -0.06504(2) 0.16116(2) 0.04820(8) Uani d . 1 . .
    Br Br2 0.47991(2) 0.72688(2) -0.05911(2) 0.05109(8) Uani d . 1 . .
    Cu Cu 0.00222(2) 0.30630(2) 0.192415(18) 0.03041(7) Uani d . 1 . .
    N N1 -0.10338(15) 0.35066(13) 0.32107(12) 0.0263(4) Uani d . 1 . .
    N N2 0.09083(15) 0.23492(13) 0.28111(12) 0.0250(4) Uani d . 1 . .
    N N3 -0.07144(16) 0.22149(14) 0.12033(13) 0.0295(4) Uani d . 1 . .
    N N4 0.09239(14) 0.37880(13) 0.05029(12) 0.0244(3) Uani d . 1 . .
    C C11 -0.2061(2) 0.40192(17) 0.34380(16) 0.0332(5) Uani d . 1 . .
    H H11 -0.2324 0.4319 0.2908 0.040 Uiso calc R 1 . .
    C C12 -0.2761(2) 0.41345(18) 0.44094(18) 0.0379(5) Uani d . 1 . .
    H H12 -0.3497 0.4488 0.4540 0.045 Uiso calc R 1 . .
    C C13 -0.2376(2) 0.37322(18) 0.51748(17) 0.0397(5) Uani d . 1 . .
    H H13 -0.2835 0.3810 0.5844 0.048 Uiso calc R 1 . .
    C C14 -0.1315(2) 0.32138(18) 0.49650(16) 0.0351(5) Uani d . 1 . .
    H H14 -0.1024 0.2938 0.5485 0.042 Uiso calc R 1 . .
    C C15 -0.06756(18) 0.31009(16) 0.39809(15) 0.0272(4) Uani d . 1 . .
    C C16 0.03963(19) 0.24799(16) 0.37211(15) 0.0280(4) Uani d . 1 . .
    H H16 0.0708 0.2178 0.4220 0.034 Uiso calc R 1 . .
    C C21 0.19111(18) 0.17015(16) 0.25376(15) 0.0261(4) Uani d . 1 . .
    C C22 0.2140(2) 0.13170(18) 0.16535(16) 0.0331(5) Uani d . 1 . .
    H H22 0.1664 0.1520 0.1249 0.040 Uiso calc R 1 . .
    C C23 0.3057(2) 0.06406(18) 0.13577(18) 0.0366(5) Uani d . 1 . .
    H H23 0.3221 0.0387 0.0748 0.044 Uiso calc R 1 . .
    C C24 0.37296(19) 0.03402(17) 0.19602(17) 0.0331(5) Uani d . 1 . .
    C C25 0.3544(2) 0.07447(19) 0.28212(17) 0.0369(5) Uani d . 1 . .
    H H25 0.4034 0.0550 0.3216 0.044 Uiso calc R 1 . .
    C C26 0.2645(2) 0.14320(18) 0.31047(17) 0.0341(5) Uani d . 1 . .
    H H26 0.2526 0.1723 0.3689 0.041 Uiso calc R 1 . .
    C C31 -0.1550(2) 0.14279(18) 0.15765(18) 0.0386(5) Uani d . 1 . .
    H H31 -0.1820 0.1162 0.2274 0.046 Uiso calc R 1 . .
    C C32 -0.2038(2) 0.0985(2) 0.0986(2) 0.0489(7) Uani d . 1 . .
    H H32 -0.2641 0.0432 0.1276 0.059 Uiso calc R 1 . .
    C C33 -0.1640(2) 0.1356(2) -0.0027(2) 0.0497(7) Uani d . 1 . .
    H H33 -0.1970 0.1067 -0.0444 0.060 Uiso calc R 1 . .
    C C34 -0.0754(2) 0.21534(18) -0.04318(17) 0.0374(5) Uani d . 1 . .
    H H34 -0.0452 0.2411 -0.1132 0.045 Uiso calc R 1 . .
    C C35 -0.03165(18) 0.25667(16) 0.02032(15) 0.0274(4) Uani d . 1 . .
    C C36 0.06125(18) 0.34185(16) -0.01476(15) 0.0268(4) Uani d . 1 . .
    H H36 0.0978 0.3693 -0.0842 0.032 Uiso calc R 1 . .
    C C41 0.18453(17) 0.46002(15) 0.01951(14) 0.0242(4) Uani d . 1 . .
    C C42 0.25621(19) 0.46230(17) 0.07779(16) 0.0308(5) Uani d . 1 . .
    H H42 0.2433 0.4101 0.1349 0.037 Uiso calc R 1 . .
    C C43 0.3465(2) 0.53988(18) 0.05357(17) 0.0347(5) Uani d . 1 . .
    H H43 0.3964 0.5406 0.0929 0.042 Uiso calc R 1 . .
    C C44 0.36266(19) 0.61608(17) -0.02864(17) 0.0320(5) Uani d . 1 . .
    C C45 0.2927(2) 0.61523(17) -0.08761(17) 0.0337(5) Uani d . 1 . .
    H H45 0.3052 0.6682 -0.1440 0.040 Uiso calc R 1 . .
    C C46 0.20372(19) 0.53644(16) -0.06401(15) 0.0289(4) Uani d . 1 . .
    H H46 0.1560 0.5347 -0.1049 0.035 Uiso calc R 1 . .
    C C51 0.06498(18) 0.24478(16) 0.67108(15) 0.0272(4) Uani d . 1 . .
    C C52 -0.0367(2) 0.17432(18) 0.70596(15) 0.0320(5) Uani d . 1 . .
    H H52 -0.0238 0.1036 0.7016 0.038 Uiso calc R 1 . .
    C C53 -0.1559(2) 0.2044(2) 0.74676(17) 0.0400(6) Uani d . 1 . .
    H H53 -0.2223 0.1545 0.7685 0.048 Uiso calc R 1 . .
    C C54 -0.1784(2) 0.3061(2) 0.75572(17) 0.0421(6) Uani d . 1 . .
    H H54 -0.2596 0.3267 0.7829 0.050 Uiso calc R 1 . .
    C C55 -0.0807(2) 0.37743(19) 0.72457(17) 0.0400(5) Uani d . 1 . .
    H H55 -0.0944 0.4475 0.7315 0.048 Uiso calc R 1 . .
    C C56 0.0373(2) 0.34674(17) 0.68315(16) 0.0325(5) Uani d . 1 . .
    H H56 0.1028 0.3974 0.6619 0.039 Uiso calc R 1 . .
    C C61 0.23163(19) 0.09653(16) 0.60873(15) 0.0286(4) Uani d . 1 . .
    C C62 0.3289(2) 0.04312(17) 0.62508(16) 0.0328(5) Uani d . 1 . .
    H H62 0.3750 0.0735 0.6569 0.039 Uiso calc R 1 . .
    C C63 0.3606(2) -0.05214(18) 0.59683(18) 0.0407(6) Uani d . 1 . .
    H H63 0.4281 -0.0848 0.6084 0.049 Uiso calc R 1 . .
    C C64 0.2946(2) -0.09949(18) 0.55202(19) 0.0448(6) Uani d . 1 . .
    H H64 0.3161 -0.1647 0.5327 0.054 Uiso calc R 1 . .
    C C65 0.1971(2) -0.05103(18) 0.53558(18) 0.0427(6) Uani d . 1 . .
    H H65 0.1504 -0.0831 0.5053 0.051 Uiso calc R 1 . .
    C C66 0.1670(2) 0.04504(17) 0.56331(16) 0.0352(5) Uani d . 1 . .
    H H66 0.0996 0.0771 0.5509 0.042 Uiso calc R 1 . .
    C C71 0.28089(18) 0.28595(15) 0.51315(15) 0.0264(4) Uani d . 1 . .
    C C72 0.2281(2) 0.35601(16) 0.45882(16) 0.0314(5) Uani d . 1 . .
    H H72 0.1451 0.3707 0.4899 0.038 Uiso calc R 1 . .
    C C73 0.2919(2) 0.40563(18) 0.36052(17) 0.0392(5) Uani d . 1 . .
    H H73 0.2518 0.4523 0.3262 0.047 Uiso calc R 1 . .
    C C74 0.4128(2) 0.38701(19) 0.31335(18) 0.0437(6) Uani d . 1 . .
    H H74 0.4563 0.4200 0.2465 0.052 Uiso calc R 1 . .
    C C75 0.4692(2) 0.3197(2) 0.36488(19) 0.0450(6) Uani d . 1 . .
    H H75 0.5527 0.3065 0.3336 0.054 Uiso calc R 1 . .
    C C76 0.4051(2) 0.27106(18) 0.46188(17) 0.0368(5) Uani d . 1 . .
    H H76 0.4467 0.2255 0.4956 0.044 Uiso calc R 1 . .
    C C81 0.2680(2) 0.24384(17) 0.70707(17) 0.0323(5) Uani d . 1 . .
    C C82 0.2269(2) 0.1840(2) 0.80372(18) 0.0464(6) Uani d . 1 . .
    H H82 0.1689 0.1281 0.8186 0.056 Uiso calc R 1 . .
    C C83 0.2680(3) 0.2037(3) 0.8778(2) 0.0700(11) Uani d . 1 . .
    H H83 0.2381 0.1613 0.9421 0.084 Uiso calc R 1 . .
    C C84 0.3510(4) 0.2833(3) 0.8598(3) 0.0828(13) Uani d . 1 . .
    H H84 0.3788 0.2967 0.9111 0.099 Uiso calc R 1 . .
    C C85 0.3942(3) 0.3443(3) 0.7657(3) 0.0751(11) Uani d . 1 . .
    H H85 0.4520 0.4001 0.7522 0.090 Uiso calc R 1 . .
    C C86 0.3530(3) 0.3240(2) 0.6902(2) 0.0524(7) Uani d . 1 . .
    H H86 0.3842 0.3663 0.6258 0.063 Uiso calc R 1 . .
    B B 0.2094(2) 0.21697(18) 0.62532(17) 0.0264(5) Uani d . 1 . .
loop_
    _atom_site_aniso_label
    _atom_site_aniso_U_11
    _atom_site_aniso_U_22
    _atom_site_aniso_U_33
    _atom_site_aniso_U_12
    _atom_site_aniso_U_13
    _atom_site_aniso_U_23
    Br1 0.03103(13) 0.04432(15) 0.07066(19) 0.01163(10) -0.01537(12)
                                                                    -0.02038(13)
    Br2 0.04489(15) 0.04317(15) 0.06251(18) -0.01618(11) -0.01933(13)
                                                                    -0.00032(13)
    Cu 0.03340(15) 0.03807(16) 0.01943(13) 0.00175(11) -0.00992(11) -0.00288(11)
    N1 0.0289(9) 0.0250(9) 0.0233(9) -0.0006(7) -0.0080(7) -0.0022(7)
    N2 0.0259(8) 0.0265(9) 0.0228(9) 0.0005(7) -0.0092(7) -0.0037(7)
    N3 0.0306(9) 0.0318(10) 0.0243(9) -0.0026(8) -0.0091(8) -0.0009(7)
    N4 0.0240(8) 0.0255(9) 0.0226(9) 0.0031(7) -0.0075(7) -0.0027(7)
    C11 0.0364(12) 0.0323(12) 0.0311(12) 0.0058(9) -0.0130(10) -0.0035(9)
    C12 0.0378(12) 0.0357(13) 0.0383(13) 0.0114(10) -0.0099(11) -0.0096(10)
    C13 0.0466(14) 0.0406(13) 0.0293(12) 0.0072(11) -0.0067(11) -0.0138(10)
    C14 0.0422(13) 0.0402(13) 0.0243(11) 0.0055(10) -0.0121(10) -0.0090(10)
    C15 0.0302(11) 0.0273(11) 0.0251(10) -0.0011(8) -0.0103(9) -0.0063(8)
    C16 0.0303(11) 0.0308(11) 0.0255(11) 0.0027(9) -0.0134(9) -0.0048(9)
    C21 0.0263(10) 0.0259(10) 0.0240(10) -0.0011(8) -0.0071(8) -0.0028(8)
    C22 0.0349(12) 0.0397(13) 0.0290(11) 0.0059(10) -0.0154(10) -0.0088(10)
    C23 0.0332(12) 0.0420(13) 0.0376(13) 0.0041(10) -0.0118(10) -0.0172(11)
    C24 0.0237(10) 0.0283(11) 0.0441(13) 0.0027(9) -0.0071(10) -0.0092(10)
    C25 0.0307(12) 0.0448(14) 0.0380(13) 0.0055(10) -0.0165(10) -0.0058(11)
    C26 0.0339(12) 0.0408(13) 0.0309(12) 0.0046(10) -0.0143(10) -0.0093(10)
    C31 0.0396(13) 0.0400(13) 0.0322(12) -0.0071(10) -0.0117(10) 0.0025(10)
    C32 0.0487(15) 0.0456(15) 0.0496(16) -0.0194(12) -0.0195(13) 0.0046(12)
    C33 0.0574(16) 0.0521(16) 0.0462(15) -0.0155(13) -0.0264(13) -0.0077(13)
    C34 0.0454(13) 0.0408(13) 0.0294(12) -0.0044(11) -0.0171(11) -0.0063(10)
    C35 0.0262(10) 0.0298(11) 0.0256(11) 0.0014(8) -0.0093(9) -0.0029(9)
    C36 0.0261(10) 0.0311(11) 0.0215(10) 0.0036(8) -0.0075(8) -0.0021(8)
    C41 0.0225(9) 0.0257(10) 0.0219(10) 0.0038(8) -0.0040(8) -0.0062(8)
    C42 0.0321(11) 0.0331(12) 0.0256(11) 0.0001(9) -0.0097(9) -0.0018(9)
    C43 0.0335(12) 0.0396(13) 0.0335(12) -0.0007(10) -0.0151(10) -0.0064(10)
    C44 0.0252(10) 0.0288(11) 0.0378(13) -0.0027(9) -0.0055(9) -0.0071(10)
    C45 0.0339(12) 0.0307(12) 0.0319(12) 0.0005(9) -0.0095(10) 0.0021(9)
    C46 0.0281(10) 0.0331(11) 0.0259(11) 0.0037(9) -0.0105(9) -0.0044(9)
    C51 0.0311(11) 0.0295(11) 0.0219(10) 0.0025(9) -0.0103(9) -0.0048(8)
    C52 0.0357(12) 0.0336(12) 0.0265(11) -0.0013(9) -0.0116(9) -0.0035(9)
    C53 0.0325(12) 0.0560(16) 0.0278(12) -0.0060(11) -0.0088(10) -0.0011(11)
    C54 0.0312(12) 0.0616(17) 0.0320(13) 0.0112(11) -0.0090(10) -0.0096(12)
    C55 0.0432(13) 0.0406(14) 0.0339(13) 0.0133(11) -0.0100(11) -0.0091(11)
    C56 0.0336(11) 0.0313(12) 0.0299(12) 0.0023(9) -0.0077(9) -0.0062(9)
    C61 0.0338(11) 0.0226(10) 0.0223(10) -0.0017(8) -0.0027(9) -0.0009(8)
    C62 0.0323(11) 0.0276(11) 0.0316(12) -0.0003(9) -0.0039(9) -0.0030(9)
    C63 0.0360(12) 0.0308(12) 0.0450(14) 0.0070(10) -0.0024(11) -0.0048(11)
    C64 0.0508(15) 0.0269(12) 0.0446(15) 0.0014(11) -0.0005(12) -0.0098(11)
    C65 0.0581(16) 0.0299(12) 0.0376(13) -0.0073(11) -0.0121(12) -0.0095(10)
    C66 0.0447(13) 0.0274(11) 0.0314(12) 0.0002(10) -0.0116(10) -0.0035(9)
    C71 0.0301(11) 0.0227(10) 0.0298(11) -0.0008(8) -0.0137(9) -0.0062(8)
    C72 0.0379(12) 0.0285(11) 0.0297(11) 0.0038(9) -0.0130(10) -0.0082(9)
    C73 0.0583(16) 0.0289(12) 0.0319(12) 0.0040(11) -0.0194(12) -0.0018(10)
    C74 0.0543(16) 0.0372(14) 0.0307(13) -0.0051(12) -0.0073(12) 0.0013(10)
    C75 0.0336(12) 0.0465(15) 0.0459(15) -0.0055(11) -0.0059(11) -0.0012(12)
    C76 0.0316(12) 0.0373(13) 0.0390(13) -0.0011(10) -0.0128(10) 0.0014(10)
    C81 0.0370(12) 0.0327(12) 0.0350(12) 0.0163(9) -0.0189(10) -0.0142(10)
    C82 0.0527(15) 0.0594(17) 0.0346(13) 0.0339(13) -0.0205(12) -0.0190(12)
    C83 0.085(2) 0.105(3) 0.0425(17) 0.067(2) -0.0395(17) -0.0407(18)
    C84 0.099(3) 0.117(3) 0.088(3) 0.079(3) -0.074(2) -0.079(3)
    C85 0.079(2) 0.068(2) 0.124(3) 0.0302(18) -0.072(2) -0.062(2)
    C86 0.0624(17) 0.0432(15) 0.074(2) 0.0143(13) -0.0445(16) -0.0260(14)
    B 0.0315(12) 0.0233(11) 0.0259(12) 0.0030(9) -0.0121(10) -0.0046(9)
_geom_special_details
;
All e.s.d.'s (except the e.s.d. in the dihedral angle between two l.s. planes)
are estimated using the full covariance matrix. The cell e.s.d.'s are taken
into account individually in the estimation of e.s.d.'s in distances, angles
and torsion angles; correlations between e.s.d.'s in cell parameters are only
used when they are defined by crystal symmetry. An approximate (isotropic)
treatment of cell e.s.d.'s is used for estimating e.s.d.'s involving l.s.
planes.
;
loop_
    _geom_bond_atom_site_label_1
    _geom_bond_atom_site_label_2
    _geom_bond_site_symmetry_2
    _geom_bond_distance
    _geom_bond_publ_flag
    Br1 C24 . 1.896(2) ?
    Br2 C44 . 1.897(2) ?
    Cu N1 . 2.0158(17) y
    Cu N4 . 2.0237(16) y
    Cu N3 . 2.0278(17) y
    Cu N2 . 2.0331(16) y
    N1 C11 . 1.339(3) ?
    N1 C15 . 1.354(3) ?
    N2 C16 . 1.281(3) ?
    N2 C21 . 1.425(3) ?
    N3 C31 . 1.335(3) ?
    N3 C35 . 1.354(3) ?
    N4 C36 . 1.285(2) ?
    N4 C41 . 1.424(3) ?
    C11 C12 . 1.389(3) ?
    C11 H11 . 0.9500 ?
    C12 C13 . 1.366(3) ?
    C12 H12 . 0.9500 ?
    C13 C14 . 1.376(3) ?
    C13 H13 . 0.9500 ?
    C14 C15 . 1.389(3) ?
    C14 H14 . 0.9500 ?
    C15 C16 . 1.463(3) ?
    C16 H16 . 0.9500 ?
    C21 C22 . 1.391(3) ?
    C21 C26 . 1.391(3) ?
    C22 C23 . 1.384(3) ?
    C22 H22 . 0.9500 ?
    C23 C24 . 1.379(3) ?
    C23 H23 . 0.9500 ?
    C24 C25 . 1.382(3) ?
    C25 C26 . 1.378(3) ?
    C25 H25 . 0.9500 ?
    C26 H26 . 0.9500 ?
    C31 C32 . 1.382(3) ?
    C31 H31 . 0.9500 ?
    C32 C33 . 1.375(4) ?
    C32 H32 . 0.9500 ?
    C33 C34 . 1.381(3) ?
    C33 H33 . 0.9500 ?
    C34 C35 . 1.380(3) ?
    C34 H34 . 0.9500 ?
    C35 C36 . 1.463(3) ?
    C36 H36 . 0.9500 ?
    C41 C42 . 1.388(3) ?
    C41 C46 . 1.390(3) ?
    C42 C43 . 1.386(3) ?
    C42 H42 . 0.9500 ?
    C43 C44 . 1.381(3) ?
    C43 H43 . 0.9500 ?
    C44 C45 . 1.377(3) ?
    C45 C46 . 1.388(3) ?
    C45 H45 . 0.9500 ?
    C46 H46 . 0.9500 ?
    C51 C56 . 1.402(3) ?
    C51 C52 . 1.405(3) ?
    C51 B . 1.648(3) ?
    C52 C53 . 1.395(3) ?
    C52 H52 . 0.9500 ?
    C53 C54 . 1.379(4) ?
    C53 H53 . 0.9500 ?
    C54 C55 . 1.381(3) ?
    C54 H54 . 0.9500 ?
    C55 C56 . 1.387(3) ?
    C55 H55 . 0.9500 ?
    C56 H56 . 0.9500 ?
    C61 C62 . 1.404(3) ?
    C61 C66 . 1.404(3) ?
    C61 B . 1.646(3) ?
    C62 C63 . 1.389(3) ?
    C62 H62 . 0.9500 ?
    C63 C64 . 1.379(4) ?
    C63 H63 . 0.9500 ?
    C64 C65 . 1.378(4) ?
    C64 H64 . 0.9500 ?
    C65 C66 . 1.394(3) ?
    C65 H65 . 0.9500 ?
    C66 H66 . 0.9500 ?
    C71 C72 . 1.395(3) ?
    C71 C76 . 1.411(3) ?
    C71 B . 1.652(3) ?
    C72 C73 . 1.401(3) ?
    C72 H72 . 0.9500 ?
    C73 C74 . 1.379(3) ?
    C73 H73 . 0.9500 ?
    C74 C75 . 1.378(4) ?
    C74 H74 . 0.9500 ?
    C75 C76 . 1.383(3) ?
    C75 H75 . 0.9500 ?
    C76 H76 . 0.9500 ?
    C81 C86 . 1.387(3) ?
    C81 C82 . 1.406(3) ?
    C81 B . 1.647(3) ?
    C82 C83 . 1.380(4) ?
    C82 H82 . 0.9500 ?
    C83 C84 . 1.362(5) ?
    C83 H83 . 0.9500 ?
    C84 C85 . 1.385(5) ?
    C84 H84 . 0.9500 ?
    C85 C86 . 1.403(4) ?
    C85 H85 . 0.9500 ?
    C86 H86 . 0.9500 ?
loop_
    _geom_angle_atom_site_label_1
    _geom_angle_atom_site_label_2
    _geom_angle_atom_site_label_3
    _geom_angle_site_symmetry_1
    _geom_angle_site_symmetry_3
    _geom_angle
    _geom_angle_publ_flag
    N1 Cu N4 . . 135.35(7) y
    N1 Cu N3 . . 120.47(7) y
    N4 Cu N3 . . 81.51(7) y
    N1 Cu N2 . . 82.60(7) y
    N4 Cu N2 . . 122.20(7) y
    N3 Cu N2 . . 119.62(7) y
    C11 N1 C15 . . 116.88(18) ?
    C11 N1 Cu . . 131.53(14) ?
    C15 N1 Cu . . 111.15(13) ?
    C16 N2 C21 . . 120.81(17) ?
    C16 N2 Cu . . 111.51(14) ?
    C21 N2 Cu . . 127.49(13) ?
    C31 N3 C35 . . 118.01(18) ?
    C31 N3 Cu . . 129.64(15) ?
    C35 N3 Cu . . 112.25(13) ?
    C36 N4 C41 . . 120.62(17) ?
    C36 N4 Cu . . 112.89(14) ?
    C41 N4 Cu . . 126.46(13) ?
    N1 C11 C12 . . 123.3(2) ?
    N1 C11 H11 . . 118.4 ?
    C12 C11 H11 . . 118.4 ?
    C13 C12 C11 . . 119.0(2) ?
    C13 C12 H12 . . 120.5 ?
    C11 C12 H12 . . 120.5 ?
    C12 C13 C14 . . 119.2(2) ?
    C12 C13 H13 . . 120.4 ?
    C14 C13 H13 . . 120.4 ?
    C13 C14 C15 . . 118.9(2) ?
    C13 C14 H14 . . 120.5 ?
    C15 C14 H14 . . 120.5 ?
    N1 C15 C14 . . 122.72(19) ?
    N1 C15 C16 . . 115.62(17) ?
    C14 C15 C16 . . 121.57(19) ?
    N2 C16 C15 . . 119.06(18) ?
    N2 C16 H16 . . 120.5 ?
    C15 C16 H16 . . 120.5 ?
    C22 C21 C26 . . 119.3(2) ?
    C22 C21 N2 . . 116.76(18) ?
    C26 C21 N2 . . 123.91(18) ?
    C23 C22 C21 . . 120.6(2) ?
    C23 C22 H22 . . 119.7 ?
    C21 C22 H22 . . 119.7 ?
    C24 C23 C22 . . 119.0(2) ?
    C24 C23 H23 . . 120.5 ?
    C22 C23 H23 . . 120.5 ?
    C23 C24 C25 . . 121.0(2) ?
    C23 C24 Br1 . . 119.73(17) ?
    C25 C24 Br1 . . 119.22(17) ?
    C26 C25 C24 . . 119.7(2) ?
    C26 C25 H25 . . 120.1 ?
    C24 C25 H25 . . 120.1 ?
    C25 C26 C21 . . 120.1(2) ?
    C25 C26 H26 . . 119.9 ?
    C21 C26 H26 . . 119.9 ?
    N3 C31 C32 . . 122.5(2) ?
    N3 C31 H31 . . 118.8 ?
    C32 C31 H31 . . 118.8 ?
    C33 C32 C31 . . 119.1(2) ?
    C33 C32 H32 . . 120.5 ?
    C31 C32 H32 . . 120.5 ?
    C32 C33 C34 . . 119.3(2) ?
    C32 C33 H33 . . 120.3 ?
    C34 C33 H33 . . 120.3 ?
    C35 C34 C33 . . 118.5(2) ?
    C35 C34 H34 . . 120.8 ?
    C33 C34 H34 . . 120.8 ?
    N3 C35 C34 . . 122.58(19) ?
    N3 C35 C36 . . 114.60(17) ?
    C34 C35 C36 . . 122.83(19) ?
    N4 C36 C35 . . 118.61(18) ?
    N4 C36 H36 . . 120.7 ?
    C35 C36 H36 . . 120.7 ?
    C42 C41 C46 . . 119.52(19) ?
    C42 C41 N4 . . 117.29(18) ?
    C46 C41 N4 . . 123.18(17) ?
    C43 C42 C41 . . 120.7(2) ?
    C43 C42 H42 . . 119.7 ?
    C41 C42 H42 . . 119.7 ?
    C44 C43 C42 . . 118.91(19) ?
    C44 C43 H43 . . 120.5 ?
    C42 C43 H43 . . 120.5 ?
    C45 C44 C43 . . 121.4(2) ?
    C45 C44 Br2 . . 118.99(17) ?
    C43 C44 Br2 . . 119.61(16) ?
    C44 C45 C46 . . 119.5(2) ?
    C44 C45 H45 . . 120.2 ?
    C46 C45 H45 . . 120.2 ?
    C45 C46 C41 . . 119.99(19) ?
    C45 C46 H46 . . 120.0 ?
    C41 C46 H46 . . 120.0 ?
    C56 C51 C52 . . 114.76(19) ?
    C56 C51 B . . 118.81(18) ?
    C52 C51 B . . 126.31(19) ?
    C53 C52 C51 . . 122.4(2) ?
    C53 C52 H52 . . 118.8 ?
    C51 C52 H52 . . 118.8 ?
    C54 C53 C52 . . 120.5(2) ?
    C54 C53 H53 . . 119.7 ?
    C52 C53 H53 . . 119.7 ?
    C53 C54 C55 . . 118.9(2) ?
    C53 C54 H54 . . 120.5 ?
    C55 C54 H54 . . 120.5 ?
    C54 C55 C56 . . 120.0(2) ?
    C54 C55 H55 . . 120.0 ?
    C56 C55 H55 . . 120.0 ?
    C55 C56 C51 . . 123.4(2) ?
    C55 C56 H56 . . 118.3 ?
    C51 C56 H56 . . 118.3 ?
    C62 C61 C66 . . 114.67(19) ?
    C62 C61 B . . 122.13(18) ?
    C66 C61 B . . 122.54(19) ?
    C63 C62 C61 . . 122.9(2) ?
    C63 C62 H62 . . 118.5 ?
    C61 C62 H62 . . 118.5 ?
    C64 C63 C62 . . 120.3(2) ?
    C64 C63 H63 . . 119.9 ?
    C62 C63 H63 . . 119.9 ?
    C65 C64 C63 . . 119.1(2) ?
    C65 C64 H64 . . 120.4 ?
    C63 C64 H64 . . 120.4 ?
    C64 C65 C66 . . 120.0(2) ?
    C64 C65 H65 . . 120.0 ?
    C66 C65 H65 . . 120.0 ?
    C65 C66 C61 . . 122.9(2) ?
    C65 C66 H66 . . 118.5 ?
    C61 C66 H66 . . 118.5 ?
    C72 C71 C76 . . 114.5(2) ?
    C72 C71 B . . 125.94(19) ?
    C76 C71 B . . 119.46(18) ?
    C71 C72 C73 . . 122.9(2) ?
    C71 C72 H72 . . 118.6 ?
    C73 C72 H72 . . 118.6 ?
    C74 C73 C72 . . 120.2(2) ?
    C74 C73 H73 . . 119.9 ?
    C72 C73 H73 . . 119.9 ?
    C75 C74 C73 . . 118.8(2) ?
    C75 C74 H74 . . 120.6 ?
    C73 C74 H74 . . 120.6 ?
    C74 C75 C76 . . 120.4(2) ?
    C74 C75 H75 . . 119.8 ?
    C76 C75 H75 . . 119.8 ?
    C75 C76 C71 . . 123.2(2) ?
    C75 C76 H76 . . 118.4 ?
    C71 C76 H76 . . 118.4 ?
    C86 C81 C82 . . 116.0(2) ?
    C86 C81 B . . 125.4(2) ?
    C82 C81 B . . 118.6(2) ?
    C83 C82 C81 . . 122.3(3) ?
    C83 C82 H82 . . 118.9 ?
    C81 C82 H82 . . 118.9 ?
    C84 C83 C82 . . 120.8(3) ?
    C84 C83 H83 . . 119.6 ?
    C82 C83 H83 . . 119.6 ?
    C83 C84 C85 . . 119.0(3) ?
    C83 C84 H84 . . 120.5 ?
    C85 C84 H84 . . 120.5 ?
    C84 C85 C86 . . 120.2(3) ?
    C84 C85 H85 . . 119.9 ?
    C86 C85 H85 . . 119.9 ?
    C81 C86 C85 . . 121.7(3) ?
    C81 C86 H86 . . 119.2 ?
    C85 C86 H86 . . 119.2 ?
    C61 B C81 . . 110.40(17) ?
    C61 B C51 . . 114.88(17) ?
    C81 B C51 . . 104.67(16) ?
    C61 B C71 . . 104.24(16) ?
    C81 B C71 . . 111.07(17) ?
    C51 B C71 . . 111.72(16) ?
loop_
    _geom_torsion_atom_site_label_1
    _geom_torsion_atom_site_label_2
    _geom_torsion_atom_site_label_3
    _geom_torsion_atom_site_label_4
    _geom_torsion_site_symmetry_1
    _geom_torsion_site_symmetry_2
    _geom_torsion_site_symmetry_3
    _geom_torsion_site_symmetry_4
    _geom_torsion
    _geom_torsion_publ_flag
    N4 Cu N1 C11 . . . . 56.5(2) ?
    N3 Cu N1 C11 . . . . -54.1(2) ?
    N2 Cu N1 C11 . . . . -174.2(2) ?
    N4 Cu N1 C15 . . . . -131.45(13) ?
    N3 Cu N1 C15 . . . . 117.95(14) ?
    N2 Cu N1 C15 . . . . -2.18(13) ?
    N1 Cu N2 C16 . . . . 1.75(14) ?
    N4 Cu N2 C16 . . . . 141.75(14) ?
    N3 Cu N2 C16 . . . . -119.20(14) ?
    N1 Cu N2 C21 . . . . 176.71(17) ?
    N4 Cu N2 C21 . . . . -43.30(18) ?
    N3 Cu N2 C21 . . . . 55.75(18) ?
    N1 Cu N3 C31 . . . . -41.1(2) ?
    N4 Cu N3 C31 . . . . -179.4(2) ?
    N2 Cu N3 C31 . . . . 58.3(2) ?
    N1 Cu N3 C35 . . . . 135.06(14) ?
    N4 Cu N3 C35 . . . . -3.25(14) ?
    N2 Cu N3 C35 . . . . -125.58(14) ?
    N1 Cu N4 C36 . . . . -123.84(14) ?
    N3 Cu N4 C36 . . . . 1.50(14) ?
    N2 Cu N4 C36 . . . . 121.28(14) ?
    N1 Cu N4 C41 . . . . 58.28(18) ?
    N3 Cu N4 C41 . . . . -176.38(16) ?
    N2 Cu N4 C41 . . . . -56.60(17) ?
    C15 N1 C11 C12 . . . . -0.9(3) ?
    Cu N1 C11 C12 . . . . 170.75(17) ?
    N1 C11 C12 C13 . . . . 1.8(4) ?
    C11 C12 C13 C14 . . . . -0.8(4) ?
    C12 C13 C14 C15 . . . . -1.0(4) ?
    C11 N1 C15 C14 . . . . -1.0(3) ?
    Cu N1 C15 C14 . . . . -174.33(17) ?
    C11 N1 C15 C16 . . . . 175.56(18) ?
    Cu N1 C15 C16 . . . . 2.3(2) ?
    C13 C14 C15 N1 . . . . 2.0(3) ?
    C13 C14 C15 C16 . . . . -174.4(2) ?
    C21 N2 C16 C15 . . . . -176.37(17) ?
    Cu N2 C16 C15 . . . . -1.0(2) ?
    N1 C15 C16 N2 . . . . -0.9(3) ?
    C14 C15 C16 N2 . . . . 175.8(2) ?
    C16 N2 C21 C22 . . . . 158.5(2) ?
    Cu N2 C21 C22 . . . . -16.1(3) ?
    C16 N2 C21 C26 . . . . -20.7(3) ?
    Cu N2 C21 C26 . . . . 164.72(16) ?
    C26 C21 C22 C23 . . . . 2.5(3) ?
    N2 C21 C22 C23 . . . . -176.7(2) ?
    C21 C22 C23 C24 . . . . 1.0(3) ?
    C22 C23 C24 C25 . . . . -3.4(4) ?
    C22 C23 C24 Br1 . . . . 176.13(17) ?
    C23 C24 C25 C26 . . . . 2.3(4) ?
    Br1 C24 C25 C26 . . . . -177.25(17) ?
    C24 C25 C26 C21 . . . . 1.3(3) ?
    C22 C21 C26 C25 . . . . -3.7(3) ?
    N2 C21 C26 C25 . . . . 175.5(2) ?
    C35 N3 C31 C32 . . . . -1.7(3) ?
    Cu N3 C31 C32 . . . . 174.20(19) ?
    N3 C31 C32 C33 . . . . 0.9(4) ?
    C31 C32 C33 C34 . . . . 0.7(4) ?
    C32 C33 C34 C35 . . . . -1.4(4) ?
    C31 N3 C35 C34 . . . . 0.9(3) ?
    Cu N3 C35 C34 . . . . -175.68(17) ?
    C31 N3 C35 C36 . . . . -179.05(19) ?
    Cu N3 C35 C36 . . . . 4.3(2) ?
    C33 C34 C35 N3 . . . . 0.6(3) ?
    C33 C34 C35 C36 . . . . -179.4(2) ?
    C41 N4 C36 C35 . . . . 178.46(17) ?
    Cu N4 C36 C35 . . . . 0.4(2) ?
    N3 C35 C36 N4 . . . . -3.3(3) ?
    C34 C35 C36 N4 . . . . 176.7(2) ?
    C36 N4 C41 C42 . . . . -148.37(19) ?
    Cu N4 C41 C42 . . . . 29.4(2) ?
    C36 N4 C41 C46 . . . . 32.7(3) ?
    Cu N4 C41 C46 . . . . -149.60(16) ?
    C46 C41 C42 C43 . . . . 0.0(3) ?
    N4 C41 C42 C43 . . . . -178.97(19) ?
    C41 C42 C43 C44 . . . . 1.1(3) ?
    C42 C43 C44 C45 . . . . -1.2(3) ?
    C42 C43 C44 Br2 . . . . 176.76(17) ?
    C43 C44 C45 C46 . . . . 0.2(3) ?
    Br2 C44 C45 C46 . . . . -177.81(16) ?
    C44 C45 C46 C41 . . . . 1.0(3) ?
    C42 C41 C46 C45 . . . . -1.1(3) ?
    N4 C41 C46 C45 . . . . 177.86(19) ?
    C56 C51 C52 C53 . . . . 1.7(3) ?
    B C51 C52 C53 . . . . 177.76(19) ?
    C51 C52 C53 C54 . . . . -1.0(3) ?
    C52 C53 C54 C55 . . . . -0.6(3) ?
    C53 C54 C55 C56 . . . . 1.3(3) ?
    C54 C55 C56 C51 . . . . -0.5(3) ?
    C52 C51 C56 C55 . . . . -1.0(3) ?
    B C51 C56 C55 . . . . -177.4(2) ?
    C66 C61 C62 C63 . . . . 1.3(3) ?
    B C61 C62 C63 . . . . -169.6(2) ?
    C61 C62 C63 C64 . . . . -1.1(4) ?
    C62 C63 C64 C65 . . . . 0.1(4) ?
    C63 C64 C65 C66 . . . . 0.6(4) ?
    C64 C65 C66 C61 . . . . -0.3(4) ?
    C62 C61 C66 C65 . . . . -0.6(3) ?
    B C61 C66 C65 . . . . 170.3(2) ?
    C76 C71 C72 C73 . . . . 1.6(3) ?
    B C71 C72 C73 . . . . -174.54(19) ?
    C71 C72 C73 C74 . . . . -0.6(3) ?
    C72 C73 C74 C75 . . . . -0.5(4) ?
    C73 C74 C75 C76 . . . . 0.6(4) ?
    C74 C75 C76 C71 . . . . 0.5(4) ?
    C72 C71 C76 C75 . . . . -1.5(3) ?
    B C71 C76 C75 . . . . 174.9(2) ?
    C86 C81 C82 C83 . . . . 0.2(3) ?
    B C81 C82 C83 . . . . -177.6(2) ?
    C81 C82 C83 C84 . . . . 0.2(4) ?
    C82 C83 C84 C85 . . . . -0.2(4) ?
    C83 C84 C85 C86 . . . . -0.1(4) ?
    C82 C81 C86 C85 . . . . -0.6(3) ?
    B C81 C86 C85 . . . . 177.1(2) ?
    C84 C85 C86 C81 . . . . 0.6(4) ?
    C62 C61 B C81 . . . . -25.8(3) ?
    C66 C61 B C81 . . . . 163.98(19) ?
    C62 C61 B C51 . . . . -143.88(19) ?
    C66 C61 B C51 . . . . 45.9(3) ?
    C62 C61 B C71 . . . . 93.5(2) ?
    C66 C61 B C71 . . . . -76.7(2) ?
    C86 C81 B C61 . . . . 124.4(2) ?
    C82 C81 B C61 . . . . -58.0(2) ?
    C86 C81 B C51 . . . . -111.4(2) ?
    C82 C81 B C51 . . . . 66.2(2) ?
    C86 C81 B C71 . . . . 9.3(3) ?
    C82 C81 B C71 . . . . -173.12(18) ?
    C56 C51 B C61 . . . . -176.98(18) ?
    C52 C51 B C61 . . . . 7.1(3) ?
    C56 C51 B C81 . . . . 61.8(2) ?
    C52 C51 B C81 . . . . -114.1(2) ?
    C56 C51 B C71 . . . . -58.5(2) ?
    C52 C51 B C71 . . . . 125.6(2) ?
    C72 C71 B C61 . . . . 121.5(2) ?
    C76 C71 B C61 . . . . -54.4(2) ?
    C72 C71 B C81 . . . . -119.6(2) ?
    C76 C71 B C81 . . . . 64.5(2) ?
    C72 C71 B C51 . . . . -3.1(3) ?
    C76 C71 B C51 . . . . -179.04(18) ?
