# Supplementary material for: Bis{2-[(4-bromo­phen­yl)imino­meth­yl]pyridine-κ2 N,N′}copper(I) tetra­phenyl­borate
Source: Acta Crystallogr Sect E Struct Rep Online. 2008 Jul 9;64(Pt 8):m1019. doi: 10.1107/S1600536808020679 (PMC2961942; doi:10.1107/S1600536808020679)
Supplement: Supplementary file 2 [file e-64-m1019-Isup2.hkl]

# 


# h,k,l, Fc-squared, Fo-squared, sigma(Fo-squared) and status flag 


# 


data_I


_shelx_title ' alz0704 in P-1' 


_shelx_refln_list_code          4 


_shelx_F_calc_maximum      254.48 


_exptl_crystal_F_000       916.00 


_reflns_d_resolution_high  0.7698 


 


loop_ 


 _symmetry_equiv_pos_as_xyz 


 'x, y, z' 


 '-x, -y, -z' 


 


_cell_length_a    11.7198 


_cell_length_b    13.1527 


_cell_length_c    14.4735 


_cell_angle_alpha  80.503 


_cell_angle_beta   69.384 


_cell_angle_gamma  89.547 


 


_shelx_F_squared_multiplier     1.000 


 


loop_ 


 _refln_index_h 


 _refln_index_k 


 _refln_index_l 


 _refln_F_squared_calc 


 _refln_F_squared_meas 


 _refln_F_squared_sigma 


 _refln_observed_status 


   1   0   0      406.67      406.27      5.73 o 


   2   0   0     1456.02     1491.32     23.43 o 


   3   0   0     1777.57     1820.92     23.67 o 


   4   0   0    18069.00    18779.71    213.46 o 


   5   0   0     1128.05     1071.78     17.53 o 


   6   0   0     5781.48     5337.05     65.92 o 


   7   0   0     4212.57     4239.19     54.72 o 


   8   0   0     2517.53     2473.56     36.36 o 


   9   0   0      863.60      793.22     18.98 o 


  10   0   0     1758.41     1663.39     29.52 o 


  11   0   0       40.97       44.43     12.76 o 


  12   0   0      462.99      458.19     17.85 o 


  13   0   0       16.48        8.53     15.23 o 


  14   0   0      369.13      407.21     20.46 o 


 -14   1   0      145.56      133.41     28.05 o 


 -13   1   0      285.79      300.64     18.64 o 


 -12   1   0      614.59      608.04     20.04 o 


 -11   1   0     1371.50     1444.91     28.56 o 


 -10   1   0      983.15     1012.79     22.61 o 


  -9   1   0     2574.01     2436.95     36.99 o 


  -8   1   0     1329.61     1274.63     33.82 o 


  -7   1   0     6473.99     6420.52     79.05 o 


  -6   1   0     8861.59     9282.74     94.47 o 


  -5   1   0      576.19      490.79      8.74 o 


  -4   1   0     2333.08     2369.45     26.08 o 


  -3   1   0    12414.37    13496.44    133.36 o 


  -2   1   0     3520.15     3629.00     42.84 o 


  -1   1   0     1124.78     1058.23     18.64 o 


   0   1   0       33.20        0.08      4.16 o 


   1   1   0    13950.13    14506.86    738.56 o 


   2   1   0     3675.89     3816.87     45.06 o 


   3   1   0      568.31      532.59      9.56 o 


   4   1   0      120.78      117.23      5.85 o 


   5   1   0     1223.68     1227.93     19.47 o 


   6   1   0       72.88       86.34      7.70 o 


   7   1   0       47.51       69.84      8.61 o 


   8   1   0      114.14      132.54     17.95 o 


   9   1   0       15.42       -9.84      9.84 o 


  10   1   0      359.18      366.86     14.89 o 


  11   1   0      117.67      136.40     18.31 o 


  12   1   0      109.43      107.83     20.52 o 


  13   1   0        1.51       -5.90     14.52 o 


  14   1   0        0.72        7.61     41.58 o 


 -14   2   0       17.00       14.27     18.46 o 


 -13   2   0      696.32      738.86     28.48 o 


 -12   2   0       57.17       48.90     14.56 o 


 -11   2   0      337.17      363.97     17.16 o 


 -10   2   0       37.12       37.50     12.37 o 


  -9   2   0      316.08      306.05     23.39 o 


  -8   2   0      464.93      482.77     16.47 o 


  -7   2   0     1998.35     2117.20     25.93 o 


  -6   2   0      150.18      252.49     14.58 o 


  -5   2   0      249.96      232.55      6.58 o 


  -4   2   0     1997.18     2007.20     22.84 o 


  -3   2   0     8085.50     8823.33     88.26 o 


  -2   2   0    15306.10    15931.41    156.77 o 


  -1   2   0     5759.01     6152.57     87.62 o 


   0   2   0    20217.52    20918.21    849.93 o 


   1   2   0    22742.27    23595.12    587.04 o 


   2   2   0    16709.85    18299.86    207.75 o 


   3   2   0     1138.08     1256.95     15.26 o 


   4   2   0     3391.19     3546.91     56.42 o 


   5   2   0        7.87       21.41      3.96 o 


   6   2   0       58.26       89.17      7.89 o 


   7   2   0       18.06       15.43      8.64 o 


   8   2   0      194.64      192.27     10.84 o 


   9   2   0        8.62       15.01     11.10 o 


  10   2   0       18.60       17.70     13.40 o 


  11   2   0      140.67      138.61     13.92 o 


  12   2   0       67.54       78.44     32.17 o 


  13   2   0       73.68       60.43     19.20 o 


  14   2   0        0.05      -13.89     20.01 o 


 -14   3   0      250.70      280.71     28.15 o 


 -13   3   0      172.23      172.38     21.78 o 


 -12   3   0       27.03       39.33     17.47 o 


 -11   3   0        2.72        8.04     14.88 o 


 -10   3   0      756.71      730.84     19.18 o 


  -9   3   0      137.99      115.66     11.15 o 


  -8   3   0     1386.34     1333.30     23.67 o 


  -7   3   0      115.35      152.45     22.80 o 


  -6   3   0     1083.20      995.24     17.26 o 


  -5   3   0      221.42      281.64      7.32 o 


  -4   3   0      159.91      102.98      5.08 o 


  -3   3   0     7066.89     7483.59     75.51 o 


  -2   3   0    19112.22    19820.56    426.91 o 


  -1   3   0     5037.35     5653.01     66.44 o 


   0   3   0    20118.91    21338.77    758.63 o 


   1   3   0        3.03        2.68      2.73 o 


   2   3   0    16374.70    17881.53    178.94 o 


   3   3   0      107.12      124.01      5.01 o 


   4   3   0     1519.89     1393.94     19.20 o 


   5   3   0      755.48      894.88     13.45 o 


   6   3   0     3408.33     3302.37     44.27 o 


   7   3   0      240.29      238.70     14.12 o 


   8   3   0     2536.01     2475.75     46.06 o 


   9   3   0       35.15       19.20     13.02 o 


  10   3   0      816.31      913.29     59.36 o 


  11   3   0       89.66      104.96     14.16 o 


  12   3   0      431.72      408.30     17.41 o 


  13   3   0        2.60       -4.70     15.34 o 


 -13   4   0      256.90      251.52     22.63 o 


 -12   4   0      174.85      136.07     30.95 o 


 -11   4   0      195.25      200.71     22.97 o 


 -10   4   0      363.71      349.99     19.92 o 


  -9   4   0      334.81      319.44     32.60 o 


  -8   4   0      903.81      825.29     18.38 o 


  -7   4   0      269.47      281.82     11.32 o 


  -6   4   0     4317.74     4606.93     50.09 o 


  -5   4   0     2845.57     2952.19     72.59 o 


  -4   4   0     6032.29     6133.50     82.89 o 


  -3   4   0      602.59      664.93     12.47 o 


  -2   4   0     2513.40     2463.52     52.33 o 


  -1   4   0      655.17      643.15     16.10 o 


   0   4   0       49.03       54.80      7.95 o 


   1   4   0     1406.22     1404.62     16.86 o 


   2   4   0    15284.38    16794.23    356.92 o 


   3   4   0      499.73      539.02      9.42 o 


   4   4   0      388.75      420.43      8.81 o 


   5   4   0      140.52      167.65      9.67 o 


   6   4   0       11.26        9.46      7.69 o 


   7   4   0       34.35       19.64      8.91 o 


   8   4   0      361.42      360.64     13.79 o 


   9   4   0       32.88       33.68     22.34 o 


  10   4   0      388.72      364.59     16.28 o 


  11   4   0      419.90      423.60     43.69 o 


  12   4   0       10.73       27.51     14.70 o 


  13   4   0      135.73      132.11     22.27 o 


 -13   5   0       60.52       95.62     20.50 o 


 -12   5   0        1.20       18.48     16.74 o 


 -11   5   0      443.48      456.65     22.16 o 


 -10   5   0       78.66       57.77     32.14 o 


  -9   5   0      706.78      734.24     23.31 o 


  -8   5   0       80.17       69.73     13.43 o 


  -7   5   0      917.03      945.98     28.15 o 


  -6   5   0     7057.22     7110.29     74.72 o 


  -5   5   0     2341.53     2409.11     28.60 o 


  -4   5   0      839.02      681.28     11.34 o 


  -3   5   0        0.29        3.12     11.75 o 


  -2   5   0     4979.12     5121.48     76.39 o 


  -1   5   0     2522.24     2662.72     34.57 o 


   0   5   0     6707.22     6503.84     77.53 o 


   1   5   0      336.01      319.85      7.19 o 


   2   5   0    10812.85    11149.79    112.42 o 


   3   5   0      814.77      969.24     16.07 o 


   4   5   0    12539.55    12685.59    128.13 o 


   5   5   0     1152.58     1167.92     17.24 o 


   6   5   0     6019.84     6030.41     83.15 o 


   7   5   0      651.77      642.28     16.43 o 


   8   5   0     5731.67     5767.60     74.80 o 


   9   5   0      412.06      368.22     28.84 o 


  10   5   0     1261.21     1367.66     43.13 o 


  11   5   0      454.12      440.11     21.35 o 


  12   5   0      681.09      713.78     23.26 o 


  13   5   0       36.78       38.69     20.21 o 


 -13   6   0      166.78      166.43     26.99 o 


 -12   6   0       68.55       48.03     18.99 o 


 -11   6   0      264.04      306.11     31.31 o 


 -10   6   0      143.50      137.78     19.60 o 


  -9   6   0      792.25      862.74     25.43 o 


  -8   6   0      165.30      196.35     16.54 o 


  -7   6   0     2763.41     2662.12     38.54 o 


  -6   6   0      477.90      478.82     13.63 o 


  -5   6   0     4048.67     4002.78     45.70 o 


  -4   6   0     2861.64     2820.80     60.58 o 


  -3   6   0     3809.39     3813.92     47.71 o 


  -2   6   0      649.68      611.14     11.51 o 


  -1   6   0     9883.57    10161.20    221.01 o 


   0   6   0     3775.54     4110.03     51.55 o 


   1   6   0     5961.77     5727.50     69.83 o 


   2   6   0      721.08      705.24     15.64 o 


   3   6   0      495.12      452.86     15.90 o 


   4   6   0      564.02      531.31     11.15 o 


   5   6   0     4883.12     4800.06     52.89 o 


   6   6   0        2.44       -4.67      8.75 o 


   7   6   0      324.26      299.68     12.88 o 


   8   6   0       29.42       -1.48     10.79 o 


   9   6   0      530.98      524.31     24.15 o 


  10   6   0      121.11       89.52     13.66 o 


  11   6   0       61.49       82.46     14.40 o 


  12   6   0       72.39       53.02     20.19 o 


  13   6   0       11.26       37.15     29.17 o 


 -13   7   0       90.56      109.33     20.71 o 


 -12   7   0       56.61       33.19     19.20 o 


 -11   7   0      781.54      807.57     29.63 o 


 -10   7   0      197.52      201.27     19.62 o 


  -9   7   0      725.36      741.07     24.95 o 


  -8   7   0       17.26       15.36     14.46 o 


  -7   7   0     4268.85     4173.84     57.74 o 


  -6   7   0      274.13      260.20     11.69 o 


  -5   7   0     2120.42     2213.22     40.98 o 


  -4   7   0       44.01       24.06     10.23 o 


  -3   7   0        8.54       32.82      9.31 o 


  -2   7   0      509.23      595.93     11.65 o 


  -1   7   0      469.89      435.73     20.66 o 


   0   7   0      491.06      623.82     20.62 o 


   1   7   0      142.75      189.36      8.73 o 


   2   7   0      721.00      696.42     16.70 o 


   3   7   0      759.76      761.73     13.43 o 


   4   7   0     1679.32     1670.23     22.69 o 


   5   7   0      530.90      520.64     12.20 o 


   6   7   0      843.48      822.86     18.64 o 


   7   7   0      240.81      194.74     12.38 o 


   8   7   0      199.44      180.99     12.60 o 


   9   7   0       59.24       56.25     17.95 o 


  10   7   0      156.94      144.33     15.15 o 


  11   7   0        4.05       11.46     17.75 o 


  12   7   0        0.22      -17.22     17.22 o 


 -12   8   0      200.28      209.44     22.57 o 


 -11   8   0        2.45       26.63     38.14 o 


 -10   8   0      242.26      284.76     21.32 o 


  -9   8   0      145.55      171.53     17.45 o 


  -8   8   0      657.95      666.48     18.40 o 


  -7   8   0       45.68       32.49     11.05 o 


  -6   8   0     4849.08     4867.93     64.41 o 


  -5   8   0     1083.18     1076.05     21.29 o 


  -4   8   0      692.25      603.03     15.80 o 


  -3   8   0        0.03       -0.41     10.64 o 


  -2   8   0     1468.27     1406.47     30.39 o 


  -1   8   0      157.01      157.74     15.44 o 


   0   8   0     1968.29     1930.67     28.97 o 


   1   8   0       58.79       70.73      8.05 o 


   2   8   0     1087.70     1037.35     19.17 o 


   3   8   0       15.43       17.66      6.76 o 


   4   8   0     2516.22     2502.40     31.42 o 


   5   8   0      212.94      223.22      9.87 o 


   6   8   0     3159.66     3087.48     49.99 o 


   7   8   0      254.71      243.99     36.99 o 


   8   8   0     1402.25     1640.45     30.36 o 


   9   8   0      476.18      434.99     30.06 o 


  10   8   0      646.93      693.75     32.53 o 


  11   8   0       41.03       44.81     29.04 o 


  12   8   0      502.04      506.23     38.34 o 


 -12   9   0      177.61      240.62     45.70 o 


 -11   9   0       71.16       88.89     20.10 o 


 -10   9   0      914.95      852.73     28.63 o 


  -9   9   0      228.19      208.56     19.69 o 


  -8   9   0      293.73      276.14     18.51 o 


  -7   9   0      486.14      493.79     16.88 o 


  -6   9   0     1444.64     1361.81     25.57 o 


  -5   9   0     1995.53     1916.33     31.35 o 


  -4   9   0     1065.37     1047.28     22.01 o 


  -3   9   0     1625.17     1450.16     38.80 o 


  -2   9   0      559.78      479.27     18.72 o 


  -1   9   0     6993.58     6975.54    110.18 o 


   0   9   0     3240.86     3230.66     44.59 o 


   1   9   0     3742.17     3756.49     50.45 o 


   2   9   0     2666.63     2588.09     37.61 o 


   3   9   0     1059.39     1013.35     20.06 o 


   4   9   0     1882.52     1900.43     26.12 o 


   5   9   0      529.44      543.70     13.59 o 


   6   9   0     2193.01     2185.76     34.79 o 


   7   9   0      482.06      510.50     17.20 o 


   8   9   0      812.34      757.45     20.72 o 


   9   9   0      768.57      813.88     27.94 o 


  10   9   0      116.37      116.54     29.70 o 


  11   9   0      136.23      105.66     28.58 o 


 -11  10   0      968.72      955.72     33.34 o 


 -10  10   0       20.48       21.43     17.93 o 


  -9  10   0     1712.14     1669.61     39.99 o 


  -8  10   0      331.64      309.95     16.19 o 


  -7  10   0     2784.87     2871.98     91.76 o 


  -6  10   0       87.70      110.02     12.48 o 


  -5  10   0     1789.54     1728.57     30.39 o 


  -4  10   0        9.44       -1.43     13.36 o 


  -3  10   0     1760.49     1710.74     36.83 o 


  -2  10   0      448.40      431.04     18.44 o 


  -1  10   0      776.48      759.25     17.59 o 


   0  10   0      319.98      325.33     19.96 o 


   1  10   0      539.79      533.44     15.36 o 


   2  10   0      229.31      218.44     13.59 o 


   3  10   0      308.97      294.21     31.45 o 


   4  10   0      370.61      361.94     22.90 o 


   5  10   0        1.96       17.75      9.42 o 


   6  10   0       77.27       82.18     14.98 o 


   7  10   0        2.33       -1.98     14.72 o 


   8  10   0      783.32      798.28     40.16 o 


   9  10   0      101.61      103.77     18.45 o 


  10  10   0      483.01      555.47     36.82 o 


 -11  11   0        9.80       24.90     27.42 o 


 -10  11   0       29.27       37.33     31.74 o 


  -9  11   0      159.69      142.03     26.89 o 


  -8  11   0       73.14       64.82     14.36 o 


  -7  11   0      179.60      148.74     17.88 o 


  -6  11   0      573.96      605.42     19.06 o 


  -5  11   0       47.46       54.91     17.49 o 


  -4  11   0       42.26       13.18     34.05 o 


  -3  11   0      448.89      407.54     20.35 o 


  -2  11   0       30.08       24.93     15.41 o 


  -1  11   0     1562.94     1590.23     36.99 o 


   0  11   0       20.08       20.71     11.22 o 


   1  11   0      474.24      480.21     15.37 o 


   2  11   0       81.02       56.24     15.32 o 


   3  11   0      638.33      668.62     23.30 o 


   4  11   0      692.55      709.73     24.34 o 


   5  11   0      235.95      255.06     18.35 o 


   6  11   0       46.14       13.20     22.64 o 


   7  11   0      161.88      153.17     18.97 o 


   8  11   0       38.05       23.94     21.55 o 


   9  11   0      122.62      120.83     30.29 o 


  10  11   0        3.51       -0.59     28.97 o 


 -10  12   0       56.52       48.73     21.24 o 


  -9  12   0       39.73       49.81     18.96 o 


  -8  12   0       15.16       -1.43     15.51 o 


  -7  12   0        5.55        5.53     13.92 o 


  -6  12   0       70.20       43.59     13.77 o 


  -5  12   0      216.36      212.28     14.64 o 


  -4  12   0        0.29        1.46     11.56 o 


  -3  12   0        5.12       16.19     14.89 o 


  -2  12   0      200.16      179.44     19.76 o 


  -1  12   0        0.78       16.85     14.75 o 


   0  12   0      375.91      355.05     21.78 o 


   1  12   0       26.29       43.01     15.44 o 


   2  12   0        2.11       -2.43     13.83 o 


   3  12   0       27.43       28.13     26.89 o 


   4  12   0       14.61        3.79     19.30 o 


   5  12   0        7.54       -7.99     24.02 o 


   6  12   0      665.41      678.87     37.42 o 


   7  12   0       88.77       86.32     26.27 o 


  -9  13   0       93.47      111.01     23.56 o 


  -8  13   0        7.96        9.17     28.51 o 


  -7  13   0       10.75       17.90     21.12 o 


  -6  13   0       72.46       50.30     18.09 o 


  -5  13   0       62.93       59.27     17.30 o 


  -4  13   0       41.94       27.28     18.16 o 


  -3  13   0      546.10      547.83     26.30 o 


  -2  13   0       55.21       69.30     17.25 o 


  -1  13   0      533.94      558.58     44.91 o 


   0  13   0      326.28      358.42     21.64 o 


   1  13   0      447.22      442.58     30.26 o 


   2  13   0        1.08        0.94     15.95 o 


   3  13   0       13.80       -2.49     15.91 o 


   4  13   0       32.38       46.41     23.36 o 


   5  13   0       68.62       46.53     26.79 o 


   6  13   0        5.26       -1.52     26.07 o 


   7  13   0        7.13      -26.53     26.53 o 


  -8  14   0        5.29        3.44     20.74 o 


  -7  14   0       42.45       58.06     19.13 o 


  -6  14   0        1.44       -8.39     18.48 o 


  -5  14   0      268.30      211.01     22.72 o 


  -4  14   0        1.94        3.65     19.33 o 


  -3  14   0      293.15      259.36     21.67 o 


  -2  14   0      313.96      306.27     21.90 o 


  -1  14   0      314.68      312.69     22.28 o 


   0  14   0        8.07       16.18     19.50 o 


   1  14   0      339.94      375.24     22.56 o 


   2  14   0      135.34      135.92     18.15 o 


   3  14   0      643.04      683.14     27.51 o 


   4  14   0      510.67      538.44     56.09 o 


   5  14   0      655.71      662.04     37.35 o 


   6  14   0      164.62      136.54     31.48 o 


  -7  15   0      197.79      202.01     31.54 o 


  -6  15   0      386.31      422.52     29.27 o 


  -5  15   0      329.73      358.15     38.14 o 


  -4  15   0      127.18      126.34     20.40 o 


  -3  15   0      890.52      930.23     32.30 o 


  -2  15   0        8.91      -18.73     18.73 o 


  -1  15   0      791.14      834.83     32.08 o 


   0  15   0      137.45      116.11     20.93 o 


   1  15   0     1034.36     1083.34     45.24 o 


   2  15   0      172.53      152.39     20.76 o 


   3  15   0      248.09      273.29     22.21 o 


   4  15   0       17.45       23.02     33.85 o 


   5  15   0      194.85      147.96     31.48 o 


  -5  16   0       15.72        4.76     21.21 o 


  -4  16   0      112.57      116.91     22.72 o 


  -3  16   0        1.69      -23.23     23.23 o 


  -2  16   0      215.21      221.15     25.90 o 


  -1  16   0        1.13       -3.94     21.02 o 


   0  16   0        5.61       25.28     21.62 o 


   1  16   0       86.75      102.33     22.89 o 


   2  16   0      296.68      299.04     30.65 o 


   3  16   0       75.74       61.90     21.78 o 


  -2 -16   1      140.38      138.22     21.35 o 


  -1 -16   1        0.19      -19.80     19.80 o 


   0 -16   1        0.75       -1.67     24.81 o 


   1 -16   1      124.18      145.53     29.70 o 


   2 -16   1       38.32       14.59     20.77 o 


   3 -16   1       39.81        8.20     25.54 o 


   4 -16   1       85.50       99.77     27.45 o 


  -5 -15   1      229.50      189.40     32.47 o 


  -4 -15   1       43.03       50.42     29.56 o 


  -3 -15   1      658.48      754.09     34.68 o 


  -2 -15   1        5.01       -9.04     18.51 o 


  -1 -15   1       99.27       87.75     25.21 o 


   0 -15   1      406.64      460.93     27.23 o 


   1 -15   1      549.16      570.00     27.07 o 


   2 -15   1        6.90       10.15     18.13 o 


   3 -15   1      213.11      231.39     36.46 o 


   4 -15   1      192.48      176.22     26.89 o 


   5 -15   1      857.92      946.48     36.20 o 


   6 -15   1       84.55       73.54     32.63 o 


   7 -15   1      184.30      166.76     35.17 o 


  -6 -14   1      555.24      567.81     40.19 o 


  -5 -14   1      188.80      184.78     32.07 o 


  -4 -14   1      206.45      241.01     20.90 o 


  -3 -14   1      317.29      305.69     21.70 o 


  -2 -14   1      753.42      797.35     29.30 o 


  -1 -14   1       39.47       52.89     19.53 o 


   0 -14   1      373.20      395.78     98.33 o 


   1 -14   1        8.29        5.05     18.14 o 


   2 -14   1     1249.64     1305.38     36.80 o 


   3 -14   1      137.68      150.65     20.12 o 


   4 -14   1       68.66       52.35     19.36 o 


   5 -14   1       36.97       29.06     19.24 o 


   6 -14   1      250.26      253.70     23.30 o 


   7 -14   1        5.42      -12.76     20.17 o 


   8 -14   1      233.61      214.87     23.37 o 


  -7 -13   1       35.55       26.79     28.51 o 


  -6 -13   1       90.50       53.39     27.85 o 


  -5 -13   1      163.70      151.85     26.79 o 


  -4 -13   1       10.33       16.74     16.43 o 


  -3 -13   1       56.24       39.46     21.88 o 


  -2 -13   1      139.55      138.38     19.26 o 


  -1 -13   1       51.58       59.13     21.25 o 


   0 -13   1      246.85      253.13     21.22 o 


   1 -13   1       19.57       17.65     15.74 o 


   2 -13   1       25.85       -9.36     17.03 o 


   3 -13   1      121.55      116.81     17.66 o 


   4 -13   1        1.93      -15.59     15.59 o 


   5 -13   1       41.36       31.20     18.23 o 


   6 -13   1      185.27      200.93     20.93 o 


   7 -13   1       28.79       32.71     19.28 o 


   8 -13   1      119.30       70.38     20.84 o 


   9 -13   1      127.63      114.76     28.64 o 


  -8 -12   1      133.48      116.48     29.56 o 


  -7 -12   1        0.64       31.87     27.26 o 


  -6 -12   1        1.19       -7.46     25.14 o 


  -5 -12   1       78.00       77.81     23.43 o 


  -4 -12   1      138.11      146.62     18.38 o 


  -3 -12   1     1096.14     1070.73     41.28 o 


  -2 -12   1        0.59       -2.45     14.96 o 


  -1 -12   1     1426.23     1467.90     36.13 o 


   0 -12   1      501.70      568.17     23.62 o 


   1 -12   1     1493.01     1427.42     35.78 o 


   2 -12   1      102.02      113.27     16.49 o 


   3 -12   1     1363.60     1364.74     34.89 o 


   4 -12   1      170.19      170.90     18.31 o 


   5 -12   1      781.93      825.38     27.97 o 


   6 -12   1      126.20      133.61     18.75 o 


   7 -12   1     1079.49     1039.56     36.63 o 


   8 -12   1       61.26       55.97     19.44 o 


   9 -12   1      458.40      436.24     38.54 o 


  10 -12   1        4.12      -18.40     18.40 o 


  -9 -11   1      354.58      362.17     34.65 o 


  -8 -11   1      356.49      403.94     33.99 o 


  -7 -11   1      381.42      408.10     32.86 o 


  -6 -11   1     1469.22     1557.04     53.26 o 


  -5 -11   1      919.63      924.70     40.39 o 


  -4 -11   1     1825.35     1823.32     40.25 o 


  -3 -11   1      537.31      558.12     22.66 o 


  -2 -11   1     1450.91     1426.71     34.15 o 


  -1 -11   1      602.84      576.23     21.91 o 


   0 -11   1     2810.94     2788.26     53.15 o 


   1 -11   1     1076.82     1030.14     40.22 o 


   2 -11   1     1721.59     1657.91     37.99 o 


   3 -11   1      218.13      209.68     16.87 o 


   4 -11   1      823.83      810.82     41.41 o 


   5 -11   1       27.43       17.80     17.98 o 


   6 -11   1      529.83      525.14     25.31 o 


   7 -11   1      220.06      209.97     15.54 o 


   8 -11   1      133.83      129.16     15.14 o 


   9 -11   1        0.39       -7.56     16.76 o 


  10 -11   1      143.71      116.28     20.01 o 


  11 -11   1       77.41       65.89     21.91 o 


 -10 -10   1      244.40      232.49     32.01 o 


  -9 -10   1       42.51       13.94     19.59 o 


  -8 -10   1      795.22      878.62     29.96 o 


  -7 -10   1       66.04       88.43     22.31 o 


  -6 -10   1      123.33      191.64     23.56 o 


  -5 -10   1       66.12       37.29     21.84 o 


  -4 -10   1      442.57      419.63     30.03 o 


  -3 -10   1      373.08      358.30     18.69 o 


  -2 -10   1     2179.66     2250.84     44.52 o 


  -1 -10   1      431.87      451.97     33.59 o 


   0 -10   1       62.89       60.67      9.41 o 


   1 -10   1      911.66      936.40     19.70 o 


   2 -10   1       27.90       17.91     13.29 o 


   3 -10   1       60.65       46.36     13.34 o 


   4 -10   1       19.64       23.25     11.12 o 


   5 -10   1      525.82      499.37     16.73 o 


   6 -10   1       16.48       22.54     11.39 o 


   7 -10   1       11.78       21.63     12.22 o 


   8 -10   1       34.79       28.05     28.25 o 


   9 -10   1      499.93      464.82     23.65 o 


  10 -10   1        9.59        7.38     16.60 o 


  11 -10   1      348.56      418.12     25.94 o 


  12 -10   1        0.48       14.71     21.93 o 


 -11  -9   1       11.75       -9.64     26.40 o 


 -10  -9   1      181.66      224.77     22.26 o 


  -9  -9   1       18.06        8.32     16.96 o 


  -8  -9   1      312.58      319.11     25.51 o 


  -7  -9   1       82.45       71.17     16.60 o 


  -6  -9   1     1737.92     1638.03     36.13 o 


  -5  -9   1      138.30      151.95     10.45 o 


  -4  -9   1     1982.59     2016.74     58.50 o 


  -3  -9   1      110.94      120.21     10.04 o 


  -2  -9   1     3393.46     3377.61     46.44 o 


  -1  -9   1      123.11      111.61     14.09 o 


   0  -9   1      678.66      594.16     14.95 o 


   1  -9   1       80.92       63.57      9.22 o 


   2  -9   1     3213.25     3210.67     65.20 o 


   3  -9   1      225.37      255.36     28.28 o 


   4  -9   1     1433.45     1387.13     41.91 o 


   5  -9   1      381.38      376.70     17.62 o 


   6  -9   1      775.03      785.92     19.26 o 


   7  -9   1      415.68      385.78     15.41 o 


   8  -9   1      681.13      619.81     22.50 o 


   9  -9   1      354.96      339.35     32.07 o 


  10  -9   1      510.43      481.67     23.00 o 


  11  -9   1        3.27       36.32     20.00 o 


  12  -9   1       63.46       63.86     30.88 o 


 -11  -8   1       23.31        3.51     18.43 o 


 -10  -8   1      147.16      130.78     20.11 o 


  -9  -8   1       42.18       66.08     18.32 o 


  -8  -8   1       51.51       32.14     12.33 o 


  -7  -8   1       33.30       42.74     13.92 o 


  -6  -8   1       39.31       49.10     10.94 o 


  -5  -8   1       30.83       20.49      8.31 o 


  -4  -8   1        0.02       -7.40      7.40 o 


  -3  -8   1       16.77        8.74     24.25 o 


  -2  -8   1       94.68      118.53     24.52 o 


  -1  -8   1      258.86      240.80     10.01 o 


   0  -8   1     1605.35     1677.32     37.58 o 


   1  -8   1      141.69      140.87     17.82 o 


   2  -8   1       92.90       99.02     16.66 o 


   3  -8   1      134.75      116.25     13.28 o 


   4  -8   1      151.76      153.27     10.47 o 


   5  -8   1       42.58       41.68      8.96 o 


   6  -8   1      662.44      656.96     37.85 o 


   7  -8   1      290.44      280.20     18.84 o 


   8  -8   1      155.50      148.48     22.44 o 


   9  -8   1        1.70        7.82     14.69 o 


  10  -8   1       55.17       54.22     17.05 o 


  11  -8   1      278.43      327.44     21.60 o 


  12  -8   1      203.79      279.39     33.85 o 


  13  -8   1       16.19       -6.30     21.95 o 


 -12  -7   1      296.45      317.82     36.10 o 


 -11  -7   1       27.94       47.36     18.41 o 


 -10  -7   1      383.72      416.42     18.74 o 


  -9  -7   1       13.94        2.00     13.03 o 


  -8  -7   1      959.91      944.41     28.74 o 


  -7  -7   1       41.96       35.58     25.28 o 


  -6  -7   1     1565.42     1614.97     27.80 o 


  -5  -7   1      599.90      608.38     13.17 o 


  -4  -7   1     1305.17     1261.24     18.93 o 


  -3  -7   1      734.81      782.38     13.67 o 


  -2  -7   1      424.29      378.43     10.83 o 


  -1  -7   1      506.44      477.72     11.93 o 


   0  -7   1      203.45      164.71     13.07 o 


   1  -7   1     1818.84     1778.36     35.04 o 


   2  -7   1      151.90      145.78     12.21 o 


   3  -7   1     2012.61     1946.87     27.81 o 


   4  -7   1      107.34      129.64     15.28 o 


   5  -7   1     4512.33     4446.21     83.88 o 


   6  -7   1       65.78       57.39      9.63 o 


   7  -7   1     1745.57     1696.04     28.41 o 


   8  -7   1       30.95       26.14     10.33 o 


   9  -7   1     3364.28     3258.46     58.80 o 


  10  -7   1      552.98      542.49     36.26 o 


  11  -7   1      883.77      920.91     29.69 o 


  12  -7   1      222.67      253.80     21.13 o 


  13  -7   1      518.27      580.41     27.42 o 


 -12  -6   1       46.32       56.29     14.97 o 


 -11  -6   1        0.17      -13.86     13.86 o 


 -10  -6   1      130.39       93.57     22.73 o 


  -9  -6   1       10.07        8.78     11.59 o 


  -8  -6   1      507.21      508.08     17.05 o 


  -7  -6   1      356.84      360.44     19.20 o 


  -6  -6   1     1890.05     1939.03     30.96 o 


  -5  -6   1     1220.54     1202.78     28.11 o 


  -4  -6   1     7278.18     7266.38    113.90 o 


  -3  -6   1     1119.82     1106.48     39.04 o 


  -2  -6   1     7133.46     7257.59     87.23 o 


  -1  -6   1     1034.73      962.76     16.49 o 


   0  -6   1     8247.10     8512.79    106.71 o 


   1  -6   1      964.18      884.98     30.95 o 


   2  -6   1    15423.56    15951.57    227.61 o 


   3  -6   1     8962.34     9384.38    111.56 o 


   4  -6   1    10616.36    10465.91    106.31 o 


   5  -6   1     1372.09     1328.43     18.31 o 


   6  -6   1     6991.58     6926.30     73.24 o 


   7  -6   1      320.64      291.84     16.30 o 


   8  -6   1     3868.74     3836.77    102.16 o 


   9  -6   1      485.27      484.15     20.93 o 


  10  -6   1      731.91      812.21     40.02 o 


  11  -6   1      778.14      740.35     27.56 o 


  12  -6   1      751.45      795.74     29.72 o 


  13  -6   1      135.59      129.84     21.18 o 


 -12  -5   1     1087.96     1152.87     28.54 o 


 -11  -5   1      292.44      286.84     16.71 o 


 -10  -5   1     1359.23     1440.51     29.35 o 


  -9  -5   1      183.42      187.80     13.64 o 


  -8  -5   1     2388.00     2404.27     37.85 o 


  -7  -5   1      685.76      700.15     43.19 o 


  -6  -5   1     5583.60     5647.90     86.72 o 


  -5  -5   1     1847.70     1740.40     47.02 o 


  -4  -5   1     5076.68     4722.93     51.21 o 


  -3  -5   1    19768.40    21473.86    221.61 o 


  -2  -5   1      504.22      398.83     11.42 o 


  -1  -5   1     2977.54     3054.82     39.22 o 


   0  -5   1     3784.38     3756.26     98.56 o 


   1  -5   1      749.78      712.20     12.67 o 


   2  -5   1     3868.84     3717.72     69.00 o 


   3  -5   1       17.28       19.42      5.94 o 


   4  -5   1    11112.13    11810.68    146.37 o 


   5  -5   1      147.20      174.57      6.90 o 


   6  -5   1     4099.71     4024.65     44.66 o 


   7  -5   1        1.97       -6.55      6.65 o 


   8  -5   1      278.02      286.40     10.31 o 


   9  -5   1       13.23        9.08     13.42 o 


  10  -5   1      542.20      535.43     22.42 o 


  11  -5   1       59.96       55.53     16.53 o 


  12  -5   1       84.17       83.07     25.67 o 


  13  -5   1       30.37        6.06     24.22 o 


  14  -5   1       30.80       43.56     24.38 o 


 -13  -4   1      885.94      845.62     25.13 o 


 -12  -4   1       18.96       29.86     18.15 o 


 -11  -4   1      694.99      749.05     25.37 o 


 -10  -4   1        6.77      -12.32     12.32 o 


  -9  -4   1     2463.71     2432.79     47.65 o 


  -8  -4   1      640.14      666.26     25.41 o 


  -7  -4   1      938.81      887.02     19.62 o 


  -6  -4   1       31.65       10.54      8.38 o 


  -5  -4   1      714.97      636.15     16.27 o 


  -4  -4   1      599.12      561.46     22.31 o 


  -3  -4   1     1368.15     1225.05     26.63 o 


  -2  -4   1     2151.34     2092.10     44.41 o 


  -1  -4   1      698.79      648.85     11.35 o 


   0  -4   1     3329.08     3456.49     43.98 o 


   1  -4   1     1523.45     1550.21     21.21 o 


   2  -4   1     3244.78     3445.11     50.68 o 


   3  -4   1     5651.11     5706.84     58.70 o 


   4  -4   1     9305.93     9710.08    113.81 o 


   5  -4   1      845.90      809.60     12.57 o 


   6  -4   1      591.10      523.64     10.55 o 


   7  -4   1      872.50      892.46     24.98 o 


   8  -4   1      463.23      424.48     13.82 o 


   9  -4   1      646.79      669.93     17.59 o 


  10  -4   1        3.07       22.12     18.84 o 


  11  -4   1       58.37       80.65     16.80 o 


  12  -4   1       11.21       32.01     16.86 o 


  13  -4   1       44.87       50.97     29.07 o 


  14  -4   1        1.84       19.95     26.30 o 


 -13  -3   1       14.27       35.17     15.70 o 


 -12  -3   1      279.76      263.36     40.26 o 


 -11  -3   1        0.21       -2.06     11.93 o 


 -10  -3   1       71.34       90.18     15.84 o 


  -9  -3   1       11.42        9.48     11.27 o 


  -8  -3   1       25.13       -5.89     25.77 o 


  -7  -3   1       31.74       29.40     16.07 o 


  -6  -3   1      122.91      119.08      9.96 o 


  -5  -3   1     1044.99     1199.33     16.28 o 


  -4  -3   1     2143.01     2205.41     25.64 o 


  -3  -3   1      348.02      290.04     11.91 o 


  -2  -3   1     6170.18     6498.10    134.20 o 


  -1  -3   1     4495.24     4813.12     49.47 o 


   0  -3   1     2839.18     2814.26     34.53 o 


   1  -3   1      602.17      645.74     14.25 o 


   2  -3   1     4108.59     4463.81     45.90 o 


   3  -3   1    13220.84    14461.33    143.15 o 


   4  -3   1       74.94       93.60      4.92 o 


   5  -3   1     3621.04     3945.05     42.41 o 


   6  -3   1      730.95      626.76     11.10 o 


   7  -3   1     1212.00     1266.95     32.86 o 


   8  -3   1      516.68      509.71     20.46 o 


   9  -3   1       39.83       46.84     10.36 o 


  10  -3   1      546.96      564.26     17.03 o 


  11  -3   1      534.10      492.11     17.48 o 


  12  -3   1      230.41      254.49     19.96 o 


  13  -3   1       29.75       70.02     18.84 o 


  14  -3   1       53.94       68.61     20.34 o 


 -13  -2   1       30.17       65.81     19.21 o 


 -12  -2   1      784.43      805.11     58.96 o 


 -11  -2   1       17.36       18.66     12.16 o 


 -10  -2   1     1648.71     1641.26     30.15 o 


  -9  -2   1        3.75       13.39     15.01 o 


  -8  -2   1     3593.68     3489.61     48.63 o 


  -7  -2   1      188.36      195.69     10.40 o 


  -6  -2   1     4412.05     4193.46     65.63 o 


  -5  -2   1     2535.50     2818.63     47.65 o 


  -4  -2   1     9036.97     9560.48     96.59 o 


  -3  -2   1     2818.31     2943.11    115.16 o 


  -2  -2   1     8159.66     8344.17     83.52 o 


  -1  -2   1     2067.33     2197.27     32.93 o 


   0  -2   1     8262.04     8616.79    159.67 o 


   1  -2   1      578.67      618.85     11.45 o 


   2  -2   1    27469.44    29114.86    284.79 o 


   3  -2   1       43.40       55.76      4.95 o 


   4  -2   1    17306.73    18066.02    178.26 o 


   5  -2   1        3.57       26.65     17.39 o 


   6  -2   1     2318.07     2296.52     26.92 o 


   7  -2   1       51.69       62.18      6.09 o 


   8  -2   1      398.59      354.17     12.59 o 


   9  -2   1      540.55      588.42     18.48 o 


  10  -2   1        9.47       31.50     11.16 o 


  11  -2   1       30.12       14.96     12.08 o 


  12  -2   1       10.68        5.73     19.14 o 


  13  -2   1      398.90      401.32     18.61 o 


  14  -2   1       12.92      -10.18     19.73 o 


 -13  -1   1      381.58      402.14     31.74 o 


 -12  -1   1      122.85      145.04     16.02 o 


 -11  -1   1     1224.63     1230.04     26.47 o 


 -10  -1   1        5.21        0.99     18.68 o 


  -9  -1   1     2144.63     2065.81     33.58 o 


  -8  -1   1        3.56        2.73     10.69 o 


  -7  -1   1     4308.83     4381.78     57.25 o 


  -6  -1   1        3.22       17.07      9.50 o 


  -5  -1   1     1103.56     1136.16     29.63 o 


  -4  -1   1     1104.50     1021.83     16.68 o 


  -3  -1   1     1173.18     1198.60     17.38 o 


  -2  -1   1     1292.90     1372.39     37.25 o 


  -1  -1   1     3236.67     3514.55     35.91 o 


   0  -1   1     1893.43     1907.27     39.43 o 


   1  -1   1      294.19      313.45      8.61 o 


   2  -1   1    15969.81    17609.51    172.73 o 


   3  -1   1     5363.10     5749.62     57.93 o 


   4  -1   1     8743.03     9054.33     90.69 o 


   5  -1   1     2448.49     2804.98     30.82 o 


   6  -1   1      832.54      670.07     23.86 o 


   7  -1   1      524.85      528.49     10.08 o 


   8  -1   1     2732.36     2647.34     37.92 o 


   9  -1   1      401.02      390.17     13.73 o 


  10  -1   1     4242.38     4270.49     70.81 o 


  11  -1   1      815.30      775.49     24.95 o 


  12  -1   1      639.53      703.83     35.97 o 


  13  -1   1        4.46      -14.13     14.13 o 


  14  -1   1      604.90      679.90     56.19 o 


 -13   0   1      106.01       92.68     15.57 o 


 -12   0   1      267.93      308.89     41.81 o 


 -11   0   1       70.38       67.97     13.47 o 


 -10   0   1      218.51      213.69     16.04 o 


  -9   0   1      124.57      111.57     21.48 o 


  -8   0   1     1043.76      985.69     20.45 o 


  -7   0   1     1043.44     1041.00     19.79 o 


  -6   0   1     4075.62     4025.37     51.89 o 


  -5   0   1     1019.35     1079.69     18.18 o 


  -4   0   1     3108.13     2962.06     37.97 o 


  -3   0   1     1581.56     1635.38     21.99 o 


  -2   0   1    15456.45    16658.10    222.80 o 


  -1   0   1     4427.61     4644.88     53.50 o 


   1   0   1      728.89      747.68      9.57 o 


   2   0   1    14038.80    14858.17    350.23 o 


   3   0   1     6552.60     6736.97     67.54 o 


   4   0   1     5233.48     5184.31     53.15 o 


   5   0   1     1904.26     1930.13     22.25 o 


   6   0   1     6505.27     6722.48     69.48 o 


   7   0   1     2757.93     2713.90     43.62 o 


   8   0   1      529.44      460.27     13.79 o 


   9   0   1      546.26      510.70     15.38 o 


  10   0   1      871.43      870.46     20.30 o 


  11   0   1       23.48       11.62     11.98 o 


  12   0   1      184.21      177.96     18.48 o 


  13   0   1      185.65      177.09     16.15 o 


  14   0   1       34.39       24.85     19.88 o 


 -13   1   1      424.45      436.21     20.32 o 


 -12   1   1       42.51       45.69     14.20 o 


 -11   1   1     1399.48     1326.87     27.97 o 


 -10   1   1       14.12       16.10     14.09 o 


  -9   1   1     2527.67     2432.87     54.94 o 


  -8   1   1       23.88       25.15      9.89 o 


  -7   1   1     3086.15     2958.86     41.16 o 


  -6   1   1       35.29       22.32      7.53 o 


  -5   1   1     6423.71     6722.66     79.74 o 


  -4   1   1      700.33      797.67     35.24 o 


  -3   1   1     6606.79     6853.46    214.38 o 


  -2   1   1      336.58      319.09      5.25 o 


  -1   1   1     8591.55     9199.09    107.87 o 


   0   1   1     5486.52     5630.24    115.85 o 


   1   1   1     1521.40     1544.76     18.89 o 


   2   1   1     1316.03     1399.43     22.57 o 


   3   1   1     2655.87     2746.34     28.98 o 


   4   1   1     1199.12     1214.26     14.70 o 


   5   1   1      161.35      108.50      6.76 o 


   6   1   1     1246.72     1221.54     28.51 o 


   7   1   1       30.92        2.34      7.85 o 


   8   1   1       48.36       16.28      8.63 o 


   9   1   1      931.12      902.27     26.27 o 


  10   1   1      616.98      606.20     41.15 o 


  11   1   1     1537.87     1556.60     29.60 o 


  12   1   1      168.51      152.97     15.20 o 


  13   1   1       16.09       23.86     14.44 o 


  14   1   1        3.87       17.56     23.16 o 


 -13   2   1      248.36      280.97     22.58 o 


 -12   2   1        8.16       -2.21     16.33 o 


 -11   2   1        1.09       11.99     16.07 o 


 -10   2   1      279.82      295.31     14.56 o 


  -9   2   1      213.05      213.97     12.63 o 


  -8   2   1      292.14      277.72     12.28 o 


  -7   2   1      132.14      139.88     11.55 o 


  -6   2   1       46.60       74.18      5.46 o 


  -5   2   1        0.19        3.36     14.49 o 


  -4   2   1     5582.31     6256.96     64.40 o 


  -3   2   1     1224.40     1370.35     19.86 o 


  -2   2   1    12973.42    13632.02    155.40 o 


  -1   2   1       10.50       31.67      4.16 o 


   0   2   1     1598.15     1669.47     24.62 o 


   1   2   1       76.73       83.88      9.07 o 


   2   2   1    29917.22    31618.82    655.05 o 


   3   2   1      207.50      212.83      4.97 o 


   4   2   1     1837.20     1831.54     37.09 o 


   5   2   1      519.73      577.80     32.90 o 


   6   2   1      714.77      644.47     10.70 o 


   7   2   1       25.84       18.71      7.61 o 


   8   2   1     1859.45     1879.32     33.36 o 


   9   2   1      502.35      491.89     15.47 o 


  10   2   1     1822.71     1822.07     31.19 o 


  11   2   1     1037.11     1009.17     29.99 o 


  12   2   1      592.51      655.70     28.51 o 


  13   2   1       19.95       35.21     27.68 o 


  14   2   1      291.31      361.29     25.40 o 


 -13   3   1       24.64       36.04     36.96 o 


 -12   3   1      342.79      348.28     27.32 o 


 -11   3   1        1.74        9.89     18.78 o 


 -10   3   1      491.30      494.91     17.02 o 


  -9   3   1      152.75      138.24     12.18 o 


  -8   3   1     1946.44     1893.42     30.80 o 


  -7   3   1      264.43      257.51     11.58 o 


  -6   3   1     2646.50     2546.77     30.36 o 


  -5   3   1       57.23       50.98     10.13 o 


  -4   3   1     7242.47     7362.91    101.53 o 


  -3   3   1       25.01       35.61      4.07 o 


  -2   3   1    64759.55    58076.73   3626.13 o 


  -1   3   1     1991.39     2166.14     27.75 o 


   0   3   1     1349.85     1465.46     16.24 o 


   1   3   1     2695.78     2938.91     30.86 o 


   2   3   1    54704.73    56771.77    767.96 o 


   3   3   1      664.98      645.16     13.40 o 


   4   3   1    11685.21    11915.97    119.40 o 


   5   3   1    14277.89    15578.58    256.15 o 


   6   3   1     8057.74     7933.78     93.88 o 


   7   3   1     1330.66     1186.28     52.50 o 


   8   3   1     4337.73     4311.52     58.11 o 


   9   3   1      211.63      207.59     12.27 o 


  10   3   1     3057.11     2891.81     73.29 o 


  11   3   1      683.63      666.09     25.97 o 


  12   3   1     1217.49     1256.42     27.88 o 


  13   3   1       36.22       26.20     18.71 o 


  14   3   1       67.68      104.53     27.29 o 


 -13   4   1     1334.81     1416.73     39.95 o 


 -12   4   1      259.35      274.45     29.83 o 


 -11   4   1     1159.77     1194.75     33.58 o 


 -10   4   1      608.70      556.79     44.55 o 


  -9   4   1     3150.05     3125.52     56.28 o 


  -8   4   1      689.76      671.38     16.78 o 


  -7   4   1     5494.47     5462.87     59.31 o 


  -6   4   1     1644.12     1599.36     21.37 o 


  -5   4   1    13828.76    14102.75    141.68 o 


  -4   4   1     7352.50     8383.98     85.75 o 


  -3   4   1     3044.42     2941.13     37.35 o 


  -2   4   1      886.64      918.13     18.50 o 


  -1   4   1    14726.35    15542.51    290.01 o 


   0   4   1     2427.84     2530.44     27.30 o 


   1   4   1    11095.15    11326.63    141.62 o 


   2   4   1     1402.69     1372.51     16.80 o 


   3   4   1    19130.19    20680.87    204.37 o 


   4   4   1      136.43      162.81      6.19 o 


   5   4   1      387.24      271.85     27.78 o 


   6   4   1      554.69      560.84     11.12 o 


   7   4   1      906.53      883.69     18.30 o 


   8   4   1      154.30      160.81     11.41 o 


   9   4   1      113.85      100.91     12.22 o 


  10   4   1      334.23      325.37     15.10 o 


  11   4   1      113.79      123.60     14.41 o 


  12   4   1       88.43      106.37     18.93 o 


  13   4   1        0.09      -17.20     18.48 o 


 -13   5   1      198.30      201.74     23.43 o 


 -12   5   1      472.37      519.69     38.57 o 


 -11   5   1      364.85      372.80     22.03 o 


 -10   5   1      118.76      148.50     18.13 o 


  -9   5   1      533.63      561.02     25.34 o 


  -8   5   1      623.74      635.22     21.57 o 


  -7   5   1      289.21      289.72     12.93 o 


  -6   5   1       30.10       19.91      6.60 o 


  -5   5   1     6460.70     6664.77     70.45 o 


  -4   5   1      305.15      278.52      7.59 o 


  -3   5   1      948.52     1012.62     15.59 o 


  -2   5   1     1474.13     1633.42     29.44 o 


  -1   5   1       18.04       27.95     10.72 o 


   0   5   1      495.19      474.31     11.85 o 


   1   5   1      366.43      409.33     15.18 o 


   2   5   1      142.94      151.97      5.95 o 


   3   5   1      494.96      530.31      9.96 o 


   4   5   1      544.77      489.03      9.90 o 


   5   5   1      162.74      156.10      7.14 o 


   6   5   1     1247.05     1240.04     18.27 o 


   7   5   1     1034.06     1034.11     20.18 o 


   8   5   1      824.65      821.88     18.85 o 


   9   5   1      110.76      109.76     12.13 o 


  10   5   1       62.30       54.36     19.04 o 


  11   5   1      245.85      238.11     18.64 o 


  12   5   1       19.72       16.71     18.92 o 


  13   5   1       91.01       89.70     20.08 o 


 -13   6   1        5.85       -3.65     20.17 o 


 -12   6   1      413.48      434.09     34.51 o 


 -11   6   1       45.11       42.35     16.88 o 


 -10   6   1       53.35       85.36     38.11 o 


  -9   6   1       68.67       93.50     14.95 o 


  -8   6   1      139.91      158.97     32.63 o 


  -7   6   1     1058.42     1035.17     20.48 o 


  -6   6   1      129.75       99.50      9.47 o 


  -5   6   1     3188.90     3401.14     45.84 o 


  -4   6   1      632.22      616.78     12.11 o 


  -3   6   1       87.44      153.19     10.50 o 


  -2   6   1       24.27       -0.64      7.58 o 


  -1   6   1     4831.48     5065.43     62.56 o 


   0   6   1     2561.42     2674.60     35.70 o 


   1   6   1     1319.77     1233.33     16.36 o 


   2   6   1        3.45        3.05      5.20 o 


   3   6   1     2726.39     2635.39     30.85 o 


   4   6   1     7527.50     8003.78     85.79 o 


   5   6   1      435.34      456.18     10.63 o 


   6   6   1      619.12      593.16     12.76 o 


   7   6   1      268.90      276.24     12.58 o 


   8   6   1      631.49      664.20     25.01 o 


   9   6   1       57.36       43.66     11.54 o 


  10   6   1      406.36      425.81     16.82 o 


  11   6   1      100.38       56.25     23.99 o 


  12   6   1      271.88      270.11     22.07 o 


  13   6   1        6.97       43.33     21.42 o 


 -12   7   1        4.10        0.92     19.61 o 


 -11   7   1      202.38      208.08     21.77 o 


 -10   7   1       15.71       32.20     16.53 o 


  -9   7   1       40.83       49.99     15.12 o 


  -8   7   1      237.92      205.15     16.77 o 


  -7   7   1      790.55      745.45     18.37 o 


  -6   7   1     1706.73     1655.48     28.00 o 


  -5   7   1      599.49      623.91     15.61 o 


  -4   7   1        1.86        4.00      8.18 o 


  -3   7   1     1866.08     1739.10     33.68 o 


  -2   7   1        9.92       -2.36      9.77 o 


  -1   7   1       88.75       48.82     10.79 o 


   0   7   1      939.51     1014.08     21.61 o 


   1   7   1     4965.15     5336.98     92.42 o 


   2   7   1      232.58      222.30      7.89 o 


   3   7   1     3225.07     3167.26     36.63 o 


   4   7   1       20.92       16.96      7.04 o 


   5   7   1      654.90      646.98     13.41 o 


   6   7   1        3.12        6.63      8.35 o 


   7   7   1      311.57      297.57     18.35 o 


   8   7   1      161.44      170.10     12.32 o 


   9   7   1        1.48        8.12     11.60 o 


  10   7   1      108.66      128.13     13.86 o 


  11   7   1      355.53      313.39     20.75 o 


  12   7   1      150.21      152.34     20.67 o 


 -12   8   1        7.18       10.82     19.75 o 


 -11   8   1       29.53       35.91     20.82 o 


 -10   8   1       18.12       -5.79     23.10 o 


  -9   8   1       50.54       57.06     17.19 o 


  -8   8   1     1675.71     1512.91     35.32 o 


  -7   8   1     1100.79     1075.66     25.21 o 


  -6   8   1      732.54      737.20     18.33 o 


  -5   8   1      519.27      557.29     30.52 o 


  -4   8   1     1763.48     1818.98     36.05 o 


  -3   8   1      134.09      131.28     29.60 o 


  -2   8   1       31.04       36.28     21.25 o 


  -1   8   1      210.25      188.26      9.43 o 


   0   8   1     1604.84     1603.91     25.51 o 


   1   8   1      578.83      582.86     26.79 o 


   2   8   1     1255.69     1208.53     18.00 o 


   3   8   1       45.88       36.50      7.29 o 


   4   8   1     4238.72     4184.21     47.54 o 


   5   8   1       47.05       56.02      8.24 o 


   6   8   1     4121.46     4172.29     55.96 o 


   7   8   1     1013.91      975.82     21.17 o 


   8   8   1      352.44      415.56     15.77 o 


   9   8   1     1149.72     1117.77     24.72 o 


  10   8   1     1642.60     1621.34     38.56 o 


  11   8   1      685.09      660.30     26.99 o 


  12   8   1      450.64      506.52     25.63 o 


 -12   9   1       12.17        1.09     19.43 o 


 -11   9   1      260.35      276.86     34.55 o 


 -10   9   1       34.13       37.79     18.27 o 


  -9   9   1      297.16      303.13     20.01 o 


  -8   9   1     1389.78     1155.25     31.13 o 


  -7   9   1     1156.72     1180.62     30.03 o 


  -6   9   1      492.62      493.21     15.95 o 


  -5   9   1     2252.28     2193.02     34.68 o 


  -4   9   1      780.40      728.28     22.87 o 


  -3   9   1     4472.13     4353.89     72.09 o 


  -2   9   1      819.63      768.55     22.16 o 


  -1   9   1     2778.08     2602.05     99.02 o 


   0   9   1      764.73      705.94     16.15 o 


   1   9   1     8816.55     8873.05    107.79 o 


   2   9   1      861.96      830.91     25.74 o 


   3   9   1     8365.97     8337.77     87.92 o 


   4   9   1      136.02      146.09      9.33 o 


   5   9   1     4859.05     4862.56     55.22 o 


   6   9   1       72.84       68.56     13.59 o 


   7   9   1     2287.64     2260.98     65.20 o 


   8   9   1      183.57      150.63     21.91 o 


   9   9   1      461.48      521.79     57.08 o 


  10   9   1        1.13        6.02     18.64 o 


  11   9   1      346.57      407.77     36.49 o 


 -11  10   1      402.91      399.24     26.45 o 


 -10  10   1      357.84      410.41     24.14 o 


  -9  10   1      681.53      652.51     26.19 o 


  -8  10   1       42.08       88.10     16.05 o 


  -7  10   1      803.04      805.19     20.66 o 


  -6  10   1      588.95      637.56     22.90 o 


  -5  10   1      658.88      681.98     18.82 o 


  -4  10   1     1622.06     1591.15     36.46 o 


  -3  10   1     1728.07     1691.01     36.99 o 


  -2  10   1     1605.66     1637.10     35.67 o 


  -1  10   1      135.23      133.96     12.64 o 


   0  10   1      710.22      689.28     16.91 o 


   1  10   1       83.59       92.51     10.50 o 


   2  10   1       41.09       35.59     10.01 o 


   3  10   1       35.37       34.80      8.74 o 


   4  10   1      193.45      188.85     11.42 o 


   5  10   1      303.57      308.06     11.87 o 


   6  10   1      147.62      153.21     17.09 o 


   7  10   1      127.58      123.42     15.54 o 


   8  10   1       47.46       30.87     13.14 o 


   9  10   1       64.21       26.66     26.79 o 


  10  10   1       44.04       42.90     27.92 o 


  11  10   1       59.08       45.01     30.16 o 


 -11  11   1       45.13       65.66     27.45 o 


 -10  11   1      423.75      398.94     25.95 o 


  -9  11   1      129.42      133.86     25.21 o 


  -8  11   1      491.64      519.43     24.22 o 


  -7  11   1        5.46        1.62     12.70 o 


  -6  11   1        8.68       11.41     11.79 o 


  -5  11   1       34.57        1.94     15.64 o 


  -4  11   1      667.11      610.61     35.37 o 


  -3  11   1      217.86      199.01     21.84 o 


  -2  11   1      607.14      554.00     21.14 o 


  -1  11   1      146.70      137.56     16.66 o 


   0  11   1       17.83        1.01     10.35 o 


   1  11   1       79.11       78.94     17.52 o 


   2  11   1     1128.32     1146.11     32.04 o 


   3  11   1      957.75      892.46     20.23 o 


   4  11   1      498.84      508.56     14.19 o 


   5  11   1      185.31      172.50     11.43 o 


   6  11   1       70.66       82.72     15.25 o 


   7  11   1      288.63      306.06     20.25 o 


   8  11   1      438.48      421.76     31.54 o 


   9  11   1        0.17      -23.36     23.36 o 


  10  11   1      188.95      187.82     29.43 o 


 -10  12   1      120.24      167.42     22.39 o 


  -9  12   1      268.76      305.08     21.88 o 


  -8  12   1       73.23       82.08     43.75 o 


  -7  12   1      912.69      892.84     23.99 o 


  -6  12   1      154.52      156.29     14.30 o 


  -5  12   1      466.14      445.78     17.51 o 


  -4  12   1       30.24       25.50     16.83 o 


  -3  12   1     1047.31     1045.42     66.29 o 


  -2  12   1      102.23       87.56     15.82 o 


  -1  12   1      835.41      830.16     24.98 o 


   0  12   1      132.36      135.15     16.86 o 


   1  12   1     1450.98     1457.92     27.67 o 


   2  12   1      124.46      106.23     41.81 o 


   3  12   1     1205.12     1258.11     41.67 o 


   4  12   1      234.65      245.84     17.98 o 


   5  12   1     1798.54     1750.93     60.75 o 


   6  12   1       95.20       76.76     17.10 o 


   7  12   1      456.26      502.21     31.08 o 


   8  12   1      247.86      270.70     28.38 o 


   9  12   1      461.05      540.22     38.21 o 


  -9  13   1      198.31      224.01     23.58 o 


  -8  13   1       41.26       63.12     20.42 o 


  -7  13   1      331.90      365.90     18.67 o 


  -6  13   1      341.23      338.28     18.19 o 


  -5  13   1      502.66      538.63     20.13 o 


  -4  13   1      169.36      171.32     19.27 o 


  -3  13   1     1131.83     1127.15     33.24 o 


  -2  13   1      401.93      395.41     21.32 o 


  -1  13   1     1098.04     1034.72     60.98 o 


   0  13   1        8.67       -5.69     15.92 o 


   1  13   1      160.64      175.82     18.36 o 


   2  13   1      477.60      476.95     23.33 o 


   3  13   1      344.87      335.92     21.18 o 


   4  13   1      133.13      158.19     38.64 o 


   5  13   1       88.37      107.07     18.35 o 


   6  13   1       61.80       35.04     25.94 o 


  -8  14   1      207.32      297.63     36.36 o 


  -7  14   1        1.43       -3.39     18.82 o 


  -6  14   1      233.56      242.51     22.30 o 


  -5  14   1      185.75      182.38     46.03 o 


  -4  14   1       89.86      106.94     25.28 o 


  -3  14   1      389.95      373.54     23.45 o 


  -2  14   1       24.09       17.41     21.38 o 


  -1  14   1      238.60      250.11     20.06 o 


   0  14   1       14.72       12.08     17.14 o 


   1  14   1      399.11      403.99     22.87 o 


   2  14   1       58.52       42.30     17.23 o 


   3  14   1      423.91      444.84     24.07 o 


   4  14   1       16.37       17.34     18.26 o 


   5  14   1      753.96      740.97     39.79 o 


  -7  15   1        3.65       10.91     19.32 o 


  -6  15   1        7.79        0.32     40.59 o 


  -5  15   1        1.30        3.66     19.82 o 


  -4  15   1      461.07      457.99     54.02 o 


  -3  15   1      120.06      140.79     20.97 o 


  -2  15   1        4.80      -12.30     17.52 o 


  -1  15   1       91.27      123.37     21.36 o 


   0  15   1      429.19      424.91     25.73 o 


   1  15   1        5.01        4.36     24.65 o 


   2  15   1      305.66      278.97     23.16 o 


   3  15   1       12.23       38.97     20.16 o 


   4  15   1       90.98      153.36     37.45 o 


  -5  16   1        3.17      -10.93     20.48 o 


  -4  16   1       17.35       -3.06     21.98 o 


  -3  16   1       18.32       33.97     20.82 o 


  -2  16   1      186.50      209.47     21.95 o 


  -1  16   1       50.44       31.16     21.20 o 


   0  16   1       13.45      -11.08     40.49 o 


   1  16   1       25.45       26.40     19.88 o 


   2  16   1      155.58      155.08     20.65 o 


   3  16   1      138.17      150.99     21.31 o 


   4  16   1        6.26      -22.83     27.06 o 


  -1 -16   2        2.12       -7.76     26.20 o 


   0 -16   2      179.89      178.60     22.63 o 


   1 -16   2        1.62       -2.70     20.13 o 


   2 -16   2       34.53       35.05     44.78 o 


   3 -16   2       85.15       87.05     23.63 o 


   4 -16   2      281.49      242.31     30.29 o 


  -4 -15   2       34.24       22.50     26.66 o 


  -3 -15   2       85.05      114.74     20.49 o 


  -2 -15   2      474.73      481.18     26.48 o 


  -1 -15   2       93.48       84.24     21.86 o 


   0 -15   2      150.72      155.11     22.18 o 


   1 -15   2       67.11       60.83     19.99 o 


   2 -15   2      151.18      155.85     21.46 o 


   3 -15   2       55.23       40.28     19.73 o 


   4 -15   2       41.37       20.36     20.72 o 


   5 -15   2       68.67       60.49     25.21 o 


   6 -15   2       31.06       32.09     41.25 o 


   7 -15   2       79.02       54.05     30.03 o 


  -6 -14   2        2.30       10.89     29.24 o 


  -5 -14   2       46.34       37.42     30.09 o 


  -4 -14   2      136.56      136.87     30.62 o 


  -3 -14   2       97.14      122.49     19.57 o 


  -2 -14   2       16.29       -0.29     23.26 o 


  -1 -14   2       65.79       80.95     19.34 o 


   0 -14   2      128.74      105.34     19.84 o 


   1 -14   2      118.42       83.91     20.93 o 


   2 -14   2        1.74      -19.58     19.58 o 


   3 -14   2      103.33       67.92     18.62 o 


   4 -14   2      146.52       86.83     19.38 o 


   5 -14   2       28.85        8.18     18.71 o 


   6 -14   2       22.33       21.98     21.02 o 


   7 -14   2        1.44        4.16     20.11 o 


   8 -14   2       49.52       35.00     20.75 o 


  -7 -13   2       14.63       11.09     29.56 o 


  -6 -13   2      382.51      337.23     34.98 o 


  -5 -13   2      116.21      103.08     29.50 o 


  -4 -13   2      502.90      533.16     37.22 o 


  -3 -13   2        4.74       14.84     20.49 o 


  -2 -13   2      277.07      306.55     22.27 o 


  -1 -13   2        0.95      -17.63     17.63 o 


   0 -13   2      493.65      530.46     24.32 o 


   1 -13   2      116.98       92.25     24.15 o 


   2 -13   2      249.84      248.92     21.14 o 


   3 -13   2       31.10       52.37     17.10 o 


   4 -13   2      187.16      192.63     21.48 o 


   5 -13   2      208.38      192.66     20.51 o 


   6 -13   2        3.84       -5.42     16.93 o 


   7 -13   2      322.11      345.37     24.12 o 


   8 -13   2      100.49      147.65     20.16 o 


   9 -13   2      105.67       66.75     21.79 o 


  -8 -12   2       10.67      -28.44     28.44 o 


  -7 -12   2        0.10       -7.39     23.63 o 


  -6 -12   2       37.38       51.94     27.19 o 


  -5 -12   2       14.23       -0.53     25.61 o 


  -4 -12   2       23.29       18.61     21.91 o 


  -3 -12   2      411.57      437.53     22.10 o 


  -2 -12   2      588.20      626.60     34.28 o 


  -1 -12   2     1567.04     1564.01     38.48 o 


   0 -12   2        6.27       -7.07     15.79 o 


   1 -12   2      304.15      301.02     19.84 o 


   2 -12   2     1337.24     1387.84     39.30 o 


   3 -12   2      381.83      351.32     21.56 o 


   4 -12   2      935.07      927.47     29.20 o 


   5 -12   2      795.64      816.34     45.50 o 


   6 -12   2      619.76      671.81     26.97 o 


   7 -12   2      406.46      440.12     37.68 o 


   8 -12   2      251.25      274.94     30.19 o 


   9 -12   2      419.28      389.00     24.12 o 


  10 -12   2      156.31      214.74     33.59 o 


  -9 -11   2        3.38       20.72     29.63 o 


  -8 -11   2     1100.17     1212.56     51.34 o 


  -7 -11   2      747.49      695.30     38.01 o 


  -6 -11   2      397.07      450.21     33.85 o 


  -5 -11   2      114.56      107.24     22.83 o 


  -4 -11   2     3007.77     2972.03     56.51 o 


  -3 -11   2      148.89      144.64     23.96 o 


  -2 -11   2      927.30      958.27     28.17 o 


  -1 -11   2     1172.44     1120.20     30.37 o 


   0 -11   2     4747.98     4778.91     81.48 o 


   1 -11   2       30.89       18.72     14.30 o 


   2 -11   2     1450.84     1416.24     76.09 o 


   3 -11   2      202.50      190.18     17.61 o 


   4 -11   2     1563.95     1571.91     37.66 o 


   5 -11   2       62.35       80.64     21.38 o 


   6 -11   2     1605.60     1626.85     50.65 o 


   7 -11   2       37.46       33.71     16.79 o 


   8 -11   2      834.50      867.07     78.56 o 


   9 -11   2        1.65        5.65     14.22 o 


  10 -11   2      560.74      570.96     30.82 o 


  11 -11   2       14.74      -10.53     20.74 o 


 -10 -10   2       72.67       44.15     30.29 o 


  -9 -10   2      175.08      172.70     31.02 o 


  -8 -10   2      240.98      260.28     28.77 o 


  -7 -10   2      654.94      579.88     35.44 o 


  -6 -10   2       22.52       41.38     24.15 o 


  -5 -10   2       33.66       36.63     20.46 o 


  -4 -10   2        8.83       11.76     17.69 o 


  -3 -10   2        4.92       22.64     14.58 o 


  -2 -10   2      268.57      236.63     16.78 o 


  -1 -10   2      383.51      361.54     19.80 o 


   0 -10   2       79.30       85.53     32.96 o 


   1 -10   2      253.50      249.68     17.30 o 


   2 -10   2      641.36      590.63     34.09 o 


   3 -10   2       63.08       53.96     13.99 o 


   4 -10   2      317.64      315.86     19.30 o 


   5 -10   2     1103.35     1060.60     22.99 o 


   6 -10   2       63.68       62.68     12.39 o 


   7 -10   2       39.64       22.66     20.95 o 


   8 -10   2       20.13       18.49     12.98 o 


   9 -10   2       36.89       55.54     14.16 o 


  10 -10   2        4.39       13.61     17.33 o 


  11 -10   2      170.76      198.97     21.69 o 


  12 -10   2       11.50      -16.44     20.05 o 


 -10  -9   2      124.07      137.86     30.55 o 


  -9  -9   2        0.04      -24.29     24.29 o 


  -8  -9   2      215.14      258.10     29.37 o 


  -7  -9   2       52.11        9.24     20.39 o 


  -6  -9   2       75.67      112.39     23.89 o 


  -5  -9   2        4.06       -4.22     20.33 o 


  -4  -9   2      180.90      185.66     15.65 o 


  -3  -9   2      453.21      459.16     18.86 o 


  -2  -9   2      821.85      810.20     23.94 o 


  -1  -9   2       82.14       79.62     14.63 o 


   0  -9   2       37.04       45.61      8.44 o 


   1  -9   2      842.66      835.74     17.50 o 


   2  -9   2        6.82        8.04     16.50 o 


   3  -9   2      892.13      896.66     59.79 o 


   4  -9   2      128.21      148.05     10.79 o 


   5  -9   2     1504.02     1460.79     61.47 o 


   6  -9   2        4.51       18.14     10.62 o 


   7  -9   2     1151.10     1160.70     24.31 o 


   8  -9   2      229.05      199.87     13.88 o 


   9  -9   2     1379.62     1329.03     34.06 o 


  10  -9   2        2.13        3.52     16.63 o 


  11  -9   2      314.03      297.91     41.15 o 


  12  -9   2        2.00        3.73     19.73 o 


 -11  -8   2       26.33      -19.14     19.22 o 


 -10  -8   2       56.46       51.76     22.31 o 


  -9  -8   2       23.70       -9.34     17.96 o 


  -8  -8   2      538.04      523.96     23.24 o 


  -7  -8   2       17.89       20.00     15.43 o 


  -6  -8   2     2896.31     2769.41     72.79 o 


  -5  -8   2       75.64       85.92     18.87 o 


  -4  -8   2      538.56      551.22     14.82 o 


  -3  -8   2      251.97      268.76     11.35 o 


  -2  -8   2     7462.90     7503.66     91.85 o 


  -1  -8   2     1408.29     1454.16     46.00 o 


   0  -8   2     4258.16     4170.46     54.52 o 


   1  -8   2      181.06      175.80      9.35 o 


   2  -8   2     4474.22     4276.43     95.95 o 


   3  -8   2       63.46       62.28     17.98 o 


   4  -8   2     4081.23     4047.70     53.95 o 


   5  -8   2      463.88      462.55     16.20 o 


   6  -8   2     3937.88     3917.02     53.56 o 


   7  -8   2       76.05       64.53     11.30 o 


   8  -8   2     2121.52     2022.60     33.41 o 


   9  -8   2        5.17       16.47     14.51 o 


  10  -8   2      309.54      287.63     19.34 o 


  11  -8   2        6.44        0.12     17.34 o 


  12  -8   2      117.78      138.55     19.72 o 


  13  -8   2      126.65      146.90     22.41 o 


 -11  -7   2      293.48      297.96     27.45 o 


 -10  -7   2      670.11      718.32     28.18 o 


  -9  -7   2     1031.41     1020.06     34.84 o 


  -8  -7   2      264.22      304.67     15.51 o 


  -7  -7   2      171.59      177.52     13.12 o 


  -6  -7   2     2739.50     2712.13     40.11 o 


  -5  -7   2     1142.38     1083.20     26.63 o 


  -4  -7   2      164.66      170.84      9.77 o 


  -3  -7   2       55.67       49.43      7.93 o 


  -2  -7   2      805.47      737.20     25.01 o 


  -1  -7   2     1955.92     1999.97     41.77 o 


   0  -7   2      249.83      242.07     16.00 o 


   1  -7   2        2.39       -6.75      6.75 o 


   2  -7   2      205.81      205.77     23.06 o 


   3  -7   2      468.25      527.24     10.50 o 


   4  -7   2      113.83      106.12      6.79 o 


   5  -7   2      184.58      206.86     16.53 o 


   6  -7   2      130.52      133.30     22.93 o 


   7  -7   2     2403.74     2383.71     36.09 o 


   8  -7   2        4.38       -2.57      9.82 o 


   9  -7   2      132.36      130.35     15.67 o 


  10  -7   2      197.06      200.40     17.17 o 


  11  -7   2      106.04      133.17     21.61 o 


  12  -7   2       94.73      124.86     18.77 o 


  13  -7   2       63.62       56.12     21.45 o 


 -12  -6   2       58.26       62.29     19.15 o 


 -11  -6   2       79.39      104.36     19.76 o 


 -10  -6   2      407.44      365.59     17.94 o 


  -9  -6   2      244.43      231.47     15.38 o 


  -8  -6   2      444.70      460.13     16.93 o 


  -7  -6   2      279.68      274.16     25.80 o 


  -6  -6   2      832.13      856.57     19.00 o 


  -5  -6   2      831.82      886.70     18.10 o 


  -4  -6   2     3898.04     3809.54     47.35 o 


  -3  -6   2     1386.80     1361.03     21.64 o 


  -2  -6   2     6239.95     6210.81     75.53 o 


  -1  -6   2       30.04       45.47     11.35 o 


   0  -6   2     9125.90     9239.65    241.21 o 


   1  -6   2      277.15      283.36     19.04 o 


   2  -6   2     1414.27     1158.04     62.40 o 


   3  -6   2      307.82      323.24      7.91 o 


   4  -6   2    10647.43    10741.79    121.30 o 


   5  -6   2      292.98      288.54     13.23 o 


   6  -6   2     5706.73     5503.74     59.30 o 


   7  -6   2       43.97       53.27      9.39 o 


   8  -6   2     4142.51     4142.37     70.08 o 


   9  -6   2       79.32       62.45     14.91 o 


  10  -6   2     1298.58     1255.69     80.12 o 


  11  -6   2        8.14      -24.88     24.88 o 


  12  -6   2      593.27      630.87     56.56 o 


  13  -6   2       90.19      137.86     25.57 o 


 -12  -5   2        3.63      -10.11     18.25 o 


 -11  -5   2      803.40      791.52     23.54 o 


 -10  -5   2      140.00      141.44     15.06 o 


  -9  -5   2     1070.93     1077.81     26.46 o 


  -8  -5   2     1049.43     1021.47     22.91 o 


  -7  -5   2      972.32      965.76     21.15 o 


  -6  -5   2      118.22      130.21     10.85 o 


  -5  -5   2      927.63      861.28     24.62 o 


  -4  -5   2       12.21       10.00      5.85 o 


  -3  -5   2     5717.16     5650.99     59.86 o 


  -2  -5   2        2.77       10.61      5.77 o 


  -1  -5   2      831.55      769.19     13.29 o 


   0  -5   2      186.03      179.26      6.39 o 


   1  -5   2     2420.72     2414.23     31.65 o 


   2  -5   2      959.24     1104.16     36.30 o 


   3  -5   2       38.71       25.81      9.90 o 


   4  -5   2       84.89       79.54     10.59 o 


   5  -5   2      566.30      519.14     22.87 o 


   6  -5   2      131.11      142.81      8.48 o 


   7  -5   2      265.04      262.70     12.27 o 


   8  -5   2     1140.56     1177.82     18.62 o 


   9  -5   2      586.16      535.30     44.45 o 


  10  -5   2       27.16       14.90     20.99 o 


  11  -5   2      446.37      420.47     33.62 o 


  12  -5   2        0.93        5.27     16.93 o 


  13  -5   2      389.42      434.04     24.44 o 


  14  -5   2       14.03       21.74     22.67 o 


 -12  -4   2        6.80       27.66     14.69 o 


 -11  -4   2        1.40      -13.67     13.67 o 


 -10  -4   2      124.04      123.58     23.20 o 


  -9  -4   2      611.50      622.51     19.48 o 


  -8  -4   2      342.75      333.23     14.93 o 


  -7  -4   2      692.26      699.98     18.03 o 


  -6  -4   2      998.07      996.38     20.05 o 


  -5  -4   2        6.07        9.44      5.78 o 


  -4  -4   2     1272.58     1274.61     17.41 o 


  -3  -4   2      699.09      758.42     11.78 o 


  -2  -4   2       63.92      102.81     16.86 o 


  -1  -4   2       35.60       18.83      6.27 o 


   0  -4   2     1888.75     1848.38     35.47 o 


   1  -4   2        4.38        5.55      5.68 o 


   2  -4   2     1380.23     1338.17     29.00 o 


   3  -4   2     2373.60     2504.70     36.56 o 


   4  -4   2      744.83      713.22     27.92 o 


   5  -4   2     6038.34     6510.05     67.60 o 


   6  -4   2       48.45       70.35      6.27 o 


   7  -4   2     1763.97     1724.05     22.72 o 


   8  -4   2      832.73      884.44     15.57 o 


   9  -4   2      257.32      254.28     18.64 o 


  10  -4   2       26.71       34.66     11.35 o 


  11  -4   2      582.12      652.79     23.98 o 


  12  -4   2      164.79      163.23     18.66 o 


  13  -4   2      285.53      301.77     25.08 o 


  14  -4   2      321.02      298.87     23.74 o 


 -13  -3   2       78.11       93.33     16.84 o 


 -12  -3   2       17.40       24.28     15.04 o 


 -11  -3   2      382.97      345.67     40.49 o 


 -10  -3   2      323.41      313.28     15.27 o 


  -9  -3   2       79.19       88.23     12.06 o 


  -8  -3   2      113.57       98.13     12.00 o 


  -7  -3   2       73.32       67.49     11.78 o 


  -6  -3   2     1379.62     1388.81     23.88 o 


  -5  -3   2     1316.06     1419.62     38.38 o 


  -4  -3   2     2565.14     2450.26     28.32 o 


  -3  -3   2      631.51      683.74     10.59 o 


  -2  -3   2    22382.96    23339.48    265.03 o 


  -1  -3   2    11885.14    12719.68    145.72 o 


   0  -3   2     4373.11     4443.16     52.83 o 


   1  -3   2      308.94      318.21      8.94 o 


   2  -3   2    13162.33    14055.95    139.02 o 


   3  -3   2      682.51      681.07     11.61 o 


   4  -3   2     8296.22     8333.69     84.26 o 


   5  -3   2     3949.23     4350.78     46.30 o 


   6  -3   2    13322.62    13668.83    137.22 o 


   7  -3   2      700.24      685.51     18.74 o 


   8  -3   2     8635.44     8678.92     90.39 o 


   9  -3   2      586.29      572.74     15.71 o 


  10  -3   2     3494.04     3371.71     48.16 o 


  11  -3   2       34.89       43.25     12.70 o 


  12  -3   2     1993.67     2006.23     61.31 o 


  13  -3   2      600.21      570.60     25.28 o 


  14  -3   2      625.64      684.40     28.45 o 


 -13  -2   2      375.34      400.94     26.27 o 


 -12  -2   2      111.02      129.66     20.06 o 


 -11  -2   2      474.05      473.29     18.46 o 


 -10  -2   2     1124.68     1127.45     25.24 o 


  -9  -2   2     1045.27     1052.25     45.17 o 


  -8  -2   2     4831.96     4539.96     60.84 o 


  -7  -2   2     2083.18     2095.17     49.23 o 


  -6  -2   2     1918.04     1894.82     29.16 o 


  -5  -2   2     9341.21     9699.78    230.12 o 


  -4  -2   2     4754.64     4871.07    177.13 o 


  -3  -2   2     1853.42     1651.36     19.57 o 


  -2  -2   2    16021.33    16788.36    165.72 o 


  -1  -2   2    48140.34    49507.79   1337.62 o 


   0  -2   2       95.61       95.87      4.78 o 


   1  -2   2     2436.58     2598.19     31.38 o 


   2  -2   2    28108.11    30302.26    296.22 o 


   3  -2   2     1695.43     1630.26     18.45 o 


   4  -2   2     5712.22     5924.27     60.56 o 


   5  -2   2     7581.39     7897.26     80.30 o 


   6  -2   2      947.36      881.74     13.25 o 


   7  -2   2      871.70      742.31     12.62 o 


   8  -2   2      489.83      455.35     13.41 o 


   9  -2   2     1713.71     1651.77     27.63 o 


  10  -2   2       32.49       46.11     10.53 o 


  11  -2   2      352.87      365.12     15.76 o 


  12  -2   2       19.59       -2.89     17.13 o 


  13  -2   2        1.52       -6.62     13.25 o 


  14  -2   2       21.79       -7.52     29.63 o 


 -13  -1   2      529.18      578.04     23.18 o 


 -12  -1   2      150.24      142.67     16.12 o 


 -11  -1   2     1375.87     1393.30     50.85 o 


 -10  -1   2       48.74       56.72     22.64 o 


  -9  -1   2     2448.31     2509.89     39.27 o 


  -8  -1   2     1084.55     1061.79     21.80 o 


  -7  -1   2     5233.33     5127.03    177.06 o 


  -6  -1   2       66.06       73.81      8.90 o 


  -5  -1   2     4123.37     4088.66     69.46 o 


  -4  -1   2      130.48      126.08      7.25 o 


  -3  -1   2     1792.47     1719.09     19.80 o 


  -2  -1   2      595.45      619.42     10.39 o 


  -1  -1   2    28680.66    31056.04    352.27 o 


   0  -1   2      418.42      381.73      7.89 o 


   1  -1   2       93.66       85.90      3.70 o 


   2  -1   2    19762.11    21422.58    404.57 o 


   3  -1   2      322.86      279.56      5.15 o 


   4  -1   2      833.82      801.14     11.32 o 


   5  -1   2     1353.70     1327.83     16.47 o 


   6  -1   2     2314.99     2334.09     26.88 o 


   7  -1   2      119.84      117.94      8.88 o 


   8  -1   2      686.07      646.49     15.21 o 


   9  -1   2       36.58       31.75     15.41 o 


  10  -1   2      825.53      853.66     29.83 o 


  11  -1   2      118.59      115.89     12.88 o 


  12  -1   2      428.45      419.62     17.35 o 


  13  -1   2      320.19      332.38     19.83 o 


  14  -1   2       54.12       57.21     19.87 o 


 -13   0   2        0.57      -15.32     15.32 o 


 -12   0   2      121.91      137.93     16.62 o 


 -11   0   2       72.33       69.40     13.81 o 


 -10   0   2      137.69      149.23     18.41 o 


  -9   0   2      298.08      307.18     14.23 o 


  -8   0   2      885.71      934.85     20.07 o 


  -7   0   2      504.77      501.95     17.88 o 


  -6   0   2       26.53       23.75      8.84 o 


  -5   0   2     3467.96     3414.76     44.50 o 


  -4   0   2       77.62      107.13      6.55 o 


  -3   0   2     3184.19     3253.39     34.56 o 


  -2   0   2     2101.19     2098.56     45.57 o 


  -1   0   2      506.95      472.83      7.21 o 


   0   0   2        0.27        3.10      1.85 o 


   1   0   2     5658.42     6237.32    104.01 o 


   2   0   2     5194.11     5757.41     57.67 o 


   3   0   2     1864.33     1848.58     27.78 o 


   4   0   2     1004.22     1025.25     12.79 o 


   5   0   2      536.26      497.72     15.41 o 


   6   0   2     1690.88     1701.71     28.21 o 


   7   0   2      150.35      134.35     13.03 o 


   8   0   2      269.47      272.22     11.25 o 


   9   0   2       50.92       41.78     14.88 o 


  10   0   2      595.83      644.43     39.27 o 


  11   0   2       56.55       77.33     12.32 o 


  12   0   2      477.39      447.88     17.56 o 


  13   0   2        7.33       19.27     13.88 o 


  14   0   2       65.85       39.94     21.23 o 


 -13   1   2        1.38        6.97     18.60 o 


 -12   1   2      248.44      251.85     17.24 o 


 -11   1   2        2.51       -7.18     34.12 o 


 -10   1   2       30.47       42.38     12.46 o 


  -9   1   2      171.15      172.50     12.32 o 


  -8   1   2      380.73      391.09     18.18 o 


  -7   1   2      617.26      659.21     34.51 o 


  -6   1   2     2283.88     2396.83     34.65 o 


  -5   1   2      356.24      369.38     11.52 o 


  -4   1   2     4206.15     4419.80     46.70 o 


  -3   1   2        4.85        9.22      3.55 o 


  -2   1   2     1275.43     1284.74     17.32 o 


  -1   1   2      441.46      472.12      9.24 o 


   0   1   2    11019.58    12145.07    138.12 o 


   1   1   2      497.87      484.15      9.44 o 


   2   1   2       55.09       74.98     11.05 o 


   3   1   2      840.47      927.03     11.21 o 


   4   1   2     2181.25     2220.93     24.38 o 


   5   1   2      970.04      971.69     12.96 o 


   6   1   2     1223.87     1154.39     23.30 o 


   7   1   2      359.70      346.69      8.20 o 


   8   1   2     1035.54     1064.65     19.92 o 


   9   1   2      396.77      385.42     13.46 o 


  10   1   2       66.36       46.23     10.61 o 


  11   1   2       31.21       14.73     11.39 o 


  12   1   2      178.00      207.21     14.51 o 


  13   1   2        9.75       -2.69     19.20 o 


  14   1   2      116.63       90.30     27.26 o 


 -13   2   2      154.51      150.06     23.79 o 


 -12   2   2        4.92      -14.21     18.56 o 


 -11   2   2     1546.55     1594.57     54.77 o 


 -10   2   2       27.20       36.61     12.55 o 


  -9   2   2     3302.98     3176.72     46.38 o 


  -8   2   2      246.70      254.33     12.55 o 


  -7   2   2     3092.09     3086.18     43.25 o 


  -6   2   2      102.35      126.62      8.08 o 


  -5   2   2     2532.52     2468.80     28.76 o 


  -4   2   2      895.69      894.96     25.11 o 


  -3   2   2     7005.80     7313.51     85.95 o 


  -2   2   2     8552.97     9498.06    134.27 o 


  -1   2   2     9471.02     9984.72    156.37 o 


   0   2   2     2350.22     2426.98     25.17 o 


   1   2   2     2808.03     3032.85     31.07 o 


   2   2   2    10652.19    11495.88    204.28 o 


   3   2   2       29.37       11.70      9.21 o 


   4   2   2     3313.18     3481.45     36.79 o 


   5   2   2      373.51      356.47      9.23 o 


   6   2   2     6509.43     6653.22    115.95 o 


   7   2   2      144.04      170.03     16.96 o 


   8   2   2     2074.10     2028.29     57.02 o 


   9   2   2     2199.36     2198.24     33.96 o 


  10   2   2     1296.56     1313.52     25.35 o 


  11   2   2       45.19       42.66     27.98 o 


  12   2   2     2342.57     2338.45     59.76 o 


  13   2   2      567.26      571.74     25.94 o 


  14   2   2      386.05      449.39     38.67 o 


 -13   3   2       26.35       30.12     21.18 o 


 -12   3   2       10.47       28.74     18.28 o 


 -11   3   2      120.91      132.64     31.15 o 


 -10   3   2       13.98       20.05     12.00 o 


  -9   3   2      440.47      418.06     19.96 o 


  -8   3   2       24.11       29.45      9.85 o 


  -7   3   2      568.84      532.95     16.47 o 


  -6   3   2      157.19      144.44      7.38 o 


  -5   3   2     1245.07     1138.83     16.21 o 


  -4   3   2     8945.34    10132.40    152.25 o 


  -3   3   2     2227.93     2245.16     32.83 o 


  -2   3   2    21957.15    23099.83    709.46 o 


  -1   3   2     7801.36     8312.81     96.42 o 


   0   3   2     4500.41     4715.37     47.92 o 


   1   3   2     6919.86     7200.33     72.04 o 


   2   3   2     1955.33     2164.69     36.76 o 


   3   3   2    28477.10    30927.40    302.88 o 


   4   3   2     2300.72     2257.70     40.55 o 


   5   3   2    14380.85    15234.34    151.81 o 


   6   3   2     1424.85     1319.06     18.17 o 


   7   3   2     4265.05     4202.88    113.05 o 


   8   3   2     2861.25     2775.12     52.53 o 


   9   3   2     2521.90     2535.96     44.51 o 


  10   3   2      550.11      526.87     16.95 o 


  11   3   2      873.58      845.41     33.76 o 


  12   3   2       99.73       79.37     18.16 o 


  13   3   2      964.42     1008.62     33.39 o 


  14   3   2      171.38      159.92     22.21 o 


 -13   4   2      672.76      681.93     29.20 o 


 -12   4   2       14.38        5.59     18.42 o 


 -11   4   2     1354.59     1261.94     34.16 o 


 -10   4   2       20.86       30.08     15.54 o 


  -9   4   2     3152.41     2985.65     55.20 o 


  -8   4   2      251.32      260.19     12.66 o 


  -7   4   2     5339.72     5256.69     67.32 o 


  -6   4   2      267.20      266.12     11.15 o 


  -5   4   2     2464.44     2372.89     28.39 o 


  -4   4   2      260.43      278.83     26.17 o 


  -3   4   2    21555.63    22528.62    401.34 o 


  -2   4   2     5540.56     5885.27    102.78 o 


  -1   4   2     5572.87     5424.34     64.78 o 


   0   4   2     1096.34     1232.17     21.22 o 


   1   4   2    12238.54    13201.73    149.85 o 


   2   4   2     8041.97     8543.07     86.04 o 


   3   4   2     3012.04     2970.42     32.49 o 


   4   4   2        3.08        4.66      4.39 o 


   5   4   2      919.04      842.24     12.99 o 


   6   4   2       41.19       59.99      8.35 o 


   7   4   2     1205.90     1134.93     20.49 o 


   8   4   2      451.97      467.23     14.35 o 


   9   4   2      121.04      113.28     11.27 o 


  10   4   2       27.46       23.38     15.11 o 


  11   4   2        2.99       -4.98     21.15 o 


  12   4   2       86.39      107.46     17.75 o 


  13   4   2      148.68      132.95     21.33 o 


  14   4   2       13.55       10.37     20.47 o 


 -13   5   2       27.38       30.99     20.96 o 


 -12   5   2      447.94      401.85     25.42 o 


 -11   5   2       21.01       17.31     17.32 o 


 -10   5   2      489.92      536.86     23.31 o 


  -9   5   2        1.60       10.11     13.57 o 


  -8   5   2     2207.14     2193.75     55.47 o 


  -7   5   2        1.31       11.13     18.51 o 


  -6   5   2     2927.40     3035.95     35.79 o 


  -5   5   2      119.44      150.53      7.14 o 


  -4   5   2      833.43     1033.95     15.22 o 


  -3   5   2     1007.04      931.35     32.20 o 


  -2   5   2     2613.01     2597.97     42.68 o 


  -1   5   2       21.17       52.22      5.75 o 


   0   5   2        4.60       29.97     13.73 o 


   1   5   2     1734.26     1717.48     42.00 o 


   2   5   2     4227.80     4371.70     88.63 o 


   3   5   2     7581.71     8611.73     87.87 o 


   4   5   2     6369.07     6681.20     69.63 o 


   5   5   2     3842.91     4105.19     45.12 o 


   6   5   2     1897.19     2020.66     25.57 o 


   7   5   2       18.22       11.91     11.61 o 


   8   5   2      647.02      652.26     16.45 o 


   9   5   2      150.79      135.83     11.83 o 


  10   5   2      202.34      163.24     13.32 o 


  11   5   2        6.54        4.72     15.21 o 


  12   5   2      212.74      225.54     23.33 o 


  13   5   2       44.67       59.78     19.61 o 


 -12   6   2      208.38      185.94     21.86 o 


 -11   6   2       92.83       69.05     17.61 o 


 -10   6   2      400.60      336.20     21.02 o 


  -9   6   2        3.39       15.36     31.08 o 


  -8   6   2      503.91      478.76     31.94 o 


  -7   6   2       42.22       37.18      9.96 o 


  -6   6   2       66.49       60.90      9.57 o 


  -5   6   2      622.13      621.93     37.19 o 


  -4   6   2     3262.07     3303.63     80.97 o 


  -3   6   2      354.42      341.05     15.28 o 


  -2   6   2     3273.61     3432.85     55.38 o 


  -1   6   2     2016.01     2277.01     31.43 o 


   0   6   2      265.21      209.32      5.78 o 


   1   6   2       44.57       31.74      4.85 o 


   2   6   2      234.55      210.51      9.27 o 


   3   6   2    12675.57    13940.07    140.11 o 


   4   6   2     1662.40     1640.00     30.46 o 


   5   6   2      801.81      750.02     13.36 o 


   6   6   2     1545.57     1491.87     21.04 o 


   7   6   2     2796.56     2651.11     38.30 o 


   8   6   2     2619.57     2537.47     38.16 o 


   9   6   2      519.79      535.00     25.80 o 


  10   6   2      422.22      403.69     45.11 o 


  11   6   2      618.46      602.84     24.61 o 


  12   6   2      501.47      572.92     26.18 o 


  13   6   2      271.91      249.33     22.99 o 


 -12   7   2      104.91      100.66     20.83 o 


 -11   7   2      869.17      924.93     70.35 o 


 -10   7   2        4.01      -15.63     15.63 o 


  -9   7   2     1725.98     1809.18     53.39 o 


  -8   7   2     1275.83     1299.83     32.24 o 


  -7   7   2     3026.13     3058.78     44.51 o 


  -6   7   2       21.45       13.21      9.39 o 


  -5   7   2     3544.73     3432.94     47.22 o 


  -4   7   2      571.56      534.53     17.85 o 


  -3   7   2    10024.39     9851.29    144.91 o 


  -2   7   2     3059.61     3219.47    134.76 o 


  -1   7   2     9769.62     9632.86    114.75 o 


   0   7   2     1092.95     1215.52     22.54 o 


   1   7   2     9435.16     9170.29     93.83 o 


   2   7   2      927.10      909.23     14.18 o 


   3   7   2     4690.98     4541.25     49.78 o 


   4   7   2       10.87        9.72     12.97 o 


   5   7   2     9432.26     9768.71    101.34 o 


   6   7   2        5.89        9.90      7.36 o 


   7   7   2     2316.90     2242.67     34.25 o 


   8   7   2       38.53       24.96     10.10 o 


   9   7   2      699.08      664.19     19.16 o 


  10   7   2        0.11       -8.76     13.85 o 


  11   7   2        4.13       -3.22     20.56 o 


  12   7   2       60.86       63.02     22.44 o 


  13   7   2        1.91       14.29     31.87 o 


 -12   8   2      151.98      180.84     24.33 o 


 -11   8   2      192.10      197.69     30.52 o 


 -10   8   2      624.88      656.93     40.42 o 


  -9   8   2      186.48      210.61     19.14 o 


  -8   8   2      575.52      656.95     24.09 o 


  -7   8   2     1033.15     1060.56     37.55 o 


  -6   8   2      993.07      924.91     20.22 o 


  -5   8   2      426.22      406.25     13.71 o 


  -4   8   2     2195.72     2074.83     39.43 o 


  -3   8   2        6.63       20.29     10.97 o 


  -2   8   2      172.48      148.67      9.27 o 


  -1   8   2      159.76      149.23     18.18 o 


   0   8   2     1142.39     1157.68     20.65 o 


   1   8   2     1136.36     1150.79     16.68 o 


   2   8   2      271.37      263.20     18.21 o 


   3   8   2      775.22      769.65     14.02 o 


   4   8   2      148.00      149.35      8.65 o 


   5   8   2     3120.27     3128.38     37.79 o 


   6   8   2       71.32       85.44     10.79 o 


   7   8   2     1024.14      994.00     21.28 o 


   8   8   2       90.83      108.73     14.29 o 


   9   8   2     1077.98     1099.96     29.96 o 


  10   8   2      268.45      217.30     19.04 o 


  11   8   2      270.69      319.95     21.02 o 


  12   8   2      184.45      216.31     21.59 o 


 -11   9   2       40.18       -4.65     31.12 o 


 -10   9   2      208.19      216.91     22.29 o 


  -9   9   2      195.04      203.16     19.91 o 


  -8   9   2        0.47       11.73     15.96 o 


  -7   9   2       20.10       22.71     19.20 o 


  -6   9   2        8.05        5.62     10.47 o 


  -5   9   2     1172.77     1189.67     23.70 o 


  -4   9   2        3.70      -11.82     11.82 o 


  -3   9   2      913.27      865.63     23.49 o 


  -2   9   2        2.49        7.51      9.16 o 


  -1   9   2     2525.83     2373.19     35.04 o 


   0   9   2     1279.79     1275.54     27.35 o 


   1   9   2     2253.24     2222.54     40.92 o 


   2   9   2        4.97       -0.24     13.33 o 


   3   9   2     1414.37     1414.97     20.99 o 


   4   9   2      168.91      173.99     16.33 o 


   5   9   2     1185.75     1203.88     44.58 o 


   6   9   2        3.54        9.72      9.07 o 


   7   9   2      754.63      743.84     21.48 o 


   8   9   2       16.45       20.77     14.65 o 


   9   9   2      448.63      439.78     21.85 o 


  10   9   2        3.48       -0.71     16.11 o 


  11   9   2        0.44      -18.26     18.26 o 


  12   9   2       14.70       16.75     19.23 o 


 -11  10   2        9.07       -7.32     19.96 o 


 -10  10   2       20.45        9.77     18.95 o 


  -9  10   2      150.47      152.77     19.55 o 


  -8  10   2      201.26      161.16     40.68 o 


  -7  10   2      194.17      126.13     18.31 o 


  -6  10   2      677.72      631.67     18.40 o 


  -5  10   2     1410.43     1412.99     27.38 o 


  -4  10   2     1050.76     1019.31     32.83 o 


  -3  10   2      299.53      284.22     16.27 o 


  -2  10   2      269.58      273.20     16.33 o 


  -1  10   2     1012.87      992.15     20.69 o 


   0  10   2      275.82      315.14     15.94 o 


   1  10   2       63.32       53.18     10.11 o 


   2  10   2      124.32      137.61      8.65 o 


   3  10   2        6.63       -3.08      8.25 o 


   4  10   2      247.46      226.94     11.02 o 


   5  10   2     3463.45     3355.55     41.22 o 


   6  10   2      853.04      752.58     43.19 o 


   7  10   2      461.17      465.30     16.51 o 


   8  10   2        7.20        5.14     14.96 o 


   9  10   2      683.24      630.70     26.79 o 


  10  10   2        7.92       16.53     18.73 o 


  11  10   2       21.98       39.13     30.09 o 


 -10  11   2      104.70      143.70     21.49 o 


  -9  11   2        9.55       -6.68     16.91 o 


  -8  11   2       35.92       32.74     16.64 o 


  -7  11   2        8.54       16.07     12.93 o 


  -6  11   2      415.99      370.42     16.65 o 


  -5  11   2       32.43       37.43     11.80 o 


  -4  11   2      120.98      130.07     16.32 o 


  -3  11   2      153.03      167.72     16.65 o 


  -2  11   2        2.99        1.18     12.85 o 


  -1  11   2      124.05      136.28     11.64 o 


   0  11   2        3.77       13.70     18.87 o 


   1  11   2        1.57        2.16     10.35 o 


   2  11   2      310.64      308.38     22.54 o 


   3  11   2      223.93      202.19     19.86 o 


   4  11   2       97.02       94.25      9.77 o 


   5  11   2       45.60       50.14     10.10 o 


   6  11   2       10.21        2.21     11.29 o 


   7  11   2      410.29      433.10     21.13 o 


   8  11   2      495.93      476.40     23.44 o 


   9  11   2      100.56      142.02     25.94 o 


  10  11   2       55.16       55.90     26.07 o 


 -10  12   2       15.96      -19.20     25.08 o 


  -9  12   2      327.53      351.45     24.98 o 


  -8  12   2        3.14       -0.83     17.57 o 


  -7  12   2      439.08      441.21     18.97 o 


  -6  12   2      170.31      151.87     19.07 o 


  -5  12   2      917.87      907.24     39.23 o 


  -4  12   2       41.65       45.73     17.10 o 


  -3  12   2     1679.84     1731.34     40.26 o 


  -2  12   2       60.75       27.97     15.19 o 


  -1  12   2     2751.41     2767.63     82.76 o 


   0  12   2     1417.84     1214.49     24.61 o 


   1  12   2     1835.71     1805.66     46.59 o 


   2  12   2      332.15      340.17     19.86 o 


   3  12   2     2111.70     2151.82     35.81 o 


   4  12   2      983.16      940.76     27.09 o 


   5  12   2     1044.49     1079.13     28.87 o 


   6  12   2      251.49      308.39     26.99 o 


   7  12   2     3359.39     3298.08     86.19 o 


   8  12   2      198.90      335.64     31.87 o 


   9  12   2      960.49     1036.56     46.86 o 


  10  12   2       70.52       20.85     29.89 o 


  -9  13   2      258.51      281.11     39.96 o 


  -8  13   2      888.64      917.94     32.02 o 


  -7  13   2      180.14      194.89     32.83 o 


  -6  13   2      289.42      275.48     53.16 o 


  -5  13   2      442.34      396.98     18.26 o 


  -4  13   2     1311.71     1314.73     35.24 o 


  -3  13   2      122.85      125.04     18.31 o 


  -2  13   2     1448.29     1473.74     42.90 o 


  -1  13   2       18.54       27.44     12.63 o 


   0  13   2      759.30      786.17     20.50 o 


   1  13   2      720.13      690.50     19.73 o 


   2  13   2      922.21     1002.87     23.48 o 


   3  13   2       78.07       75.34     17.42 o 


   4  13   2      320.52      336.22     19.61 o 


   5  13   2       61.04       54.43     17.38 o 


   9  13   2       47.14       64.48     26.00 o 


  -8  14   2      242.09      287.07     33.85 o 


  -7  14   2      144.79      161.98     24.78 o 


  -6  14   2      232.53      222.81     17.29 o 


  -5  14   2       94.63      109.08     25.18 o 


  -4  14   2      197.37      204.34     21.16 o 


  -3  14   2        8.52       -4.98     20.62 o 


  -2  14   2        2.65        3.99     16.90 o 


  -1  14   2      119.98      130.43     39.56 o 


   0  14   2      199.30      227.63     20.13 o 


   1  14   2        5.04        8.69     18.00 o 


   2  14   2        8.89       -1.16     16.49 o 


   3  14   2       32.87       15.20     19.96 o 


   4  14   2       55.10       17.00     17.60 o 


   5  14   2      262.28      279.15     28.18 o 


  -6  15   2       27.70       16.77     20.08 o 


  -5  15   2       68.09       51.55     20.15 o 


  -4  15   2        3.04       15.06     19.50 o 


  -3  15   2      139.99      112.01     20.65 o 


  -2  15   2       10.27      -19.11     19.11 o 


  -1  15   2      476.86      470.26     25.36 o 


   0  15   2      170.06      142.36     20.94 o 


   1  15   2      148.23      181.58     20.88 o 


   2  15   2        3.09       -3.20     20.03 o 


   3  15   2      367.19      373.59     23.17 o 


   4  15   2        1.48      -26.60     26.60 o 


   5  15   2      112.65      136.21     29.37 o 


  -5  16   2       84.77      103.15     21.37 o 


  -4  16   2      139.93      143.04     23.89 o 


  -3  16   2      114.70      116.19     20.64 o 


  -2  16   2        3.07      -13.63     21.02 o 


  -1  16   2       17.31        0.14     19.78 o 


   0  16   2      282.89      298.49     24.00 o 


   1  16   2       94.64       76.14     20.07 o 


   2  16   2      100.65      106.29     24.45 o 


   3  16   2       45.96       61.64     30.69 o 


   4  16   2      195.92      202.60     30.62 o 


   0  17   2        7.00      -20.53     20.53 o 


   0 -16   3       11.06       -4.73     20.58 o 


   1 -16   3       10.91       38.80     22.87 o 


   2 -16   3        3.54       -1.45     33.62 o 


   3 -16   3       43.82       30.59     22.27 o 


  -3 -15   3        4.33      -28.31     29.83 o 


  -2 -15   3       78.77       72.83     29.10 o 


  -1 -15   3      112.08      136.35     23.14 o 


   0 -15   3       32.96        7.17     21.71 o 


   1 -15   3       29.43       -8.26     21.89 o 


   2 -15   3        2.66       12.81     25.94 o 


   3 -15   3       51.46       55.94     32.07 o 


   4 -15   3       11.96       10.13     20.83 o 


   5 -15   3      321.07      322.23     26.66 o 


   6 -15   3      114.62      127.43     24.43 o 


  -5 -14   3       17.33       22.31     31.02 o 


  -4 -14   3      114.23       83.02     31.87 o 


  -3 -14   3       26.96       43.38     20.04 o 


  -2 -14   3      129.35      146.17     21.88 o 


  -1 -14   3      179.29      165.25     22.44 o 


   0 -14   3      791.00      797.58     30.66 o 


   1 -14   3      341.70      308.20     24.65 o 


   2 -14   3      131.39      135.84     26.27 o 


   3 -14   3       40.51       59.74     19.50 o 


   4 -14   3      651.13      625.39     29.06 o 


   5 -14   3       47.40       60.54     20.90 o 


   6 -14   3      335.09      294.00     24.69 o 


   7 -14   3       10.07        5.50     20.59 o 


   8 -14   3      183.74      162.54     23.05 o 


  -6 -13   3      450.69      473.50     38.54 o 


  -5 -13   3       69.66       76.16     26.79 o 


  -4 -13   3      770.26      795.81     41.05 o 


  -3 -13   3       59.19       68.24     51.31 o 


  -2 -13   3     1140.06     1144.54     33.81 o 


  -1 -13   3       48.48       26.43     17.49 o 


   0 -13   3      145.63      183.99     20.32 o 


   1 -13   3       14.96        0.79     29.63 o 


   2 -13   3      749.56      768.10     46.39 o 


   3 -13   3       54.68       69.53     18.99 o 


   4 -13   3       16.73       16.61     18.71 o 


   5 -13   3       13.45       -8.47     18.04 o 


   6 -13   3      279.92      268.81     23.61 o 


   7 -13   3       87.38      112.49     26.56 o 


   8 -13   3       25.86       25.29     20.57 o 


   9 -13   3      302.09      350.13     25.90 o 


  -7 -12   3       65.16      100.31     27.39 o 


  -6 -12   3        0.99       15.51     24.42 o 


  -5 -12   3       45.50       24.48     24.09 o 


  -4 -12   3      372.10      380.78     32.86 o 


  -3 -12   3      199.05      188.61     20.62 o 


  -2 -12   3      523.69      524.87     23.95 o 


  -1 -12   3      294.41      319.42     19.94 o 


   0 -12   3      800.65      779.87     27.99 o 


   1 -12   3       66.88       94.72     18.18 o 


   2 -12   3     1044.51     1009.84     31.19 o 


   3 -12   3       12.55       21.05     16.37 o 


   4 -12   3     1205.29     1230.47     34.35 o 


   5 -12   3       27.55       47.09     22.21 o 


   6 -12   3      428.13      466.32     46.99 o 


   7 -12   3        5.34      -16.84     17.75 o 


   8 -12   3      335.89      317.24     22.85 o 


   9 -12   3       41.38       41.72     20.04 o 


  10 -12   3      208.98      260.48     34.05 o 


  -8 -11   3      157.21      150.93     28.91 o 


  -7 -11   3      227.40      237.44     32.40 o 


  -6 -11   3      825.81      888.93     43.75 o 


  -5 -11   3      222.37      215.53     28.91 o 


  -4 -11   3      345.28      355.77     28.58 o 


  -3 -11   3      201.61      183.12     21.05 o 


  -2 -11   3      613.84      615.82     24.40 o 


  -1 -11   3      266.77      282.43     29.56 o 


   0 -11   3      488.40      485.21     27.39 o 


   1 -11   3       44.74       30.79     16.14 o 


   2 -11   3      312.56      324.02     36.66 o 


   3 -11   3      628.37      635.31     24.96 o 


   4 -11   3       76.38      101.34     25.80 o 


   5 -11   3       50.96       48.63     15.99 o 


   6 -11   3       40.08        9.32     17.94 o 


   7 -11   3       10.55        8.61     15.74 o 


   8 -11   3        2.86       -6.83     15.86 o 


   9 -11   3      119.73      123.94     44.91 o 


  10 -11   3      523.00      487.95     34.78 o 


  11 -11   3      128.20      168.22     31.94 o 


  -9 -10   3       84.15      130.60     32.20 o 


  -8 -10   3      175.18      117.40     27.06 o 


  -7 -10   3      104.57       89.35     24.81 o 


  -6 -10   3       67.62      141.56     27.45 o 


  -5 -10   3      104.91       68.57     24.62 o 


  -4 -10   3     1236.47     1221.77     43.62 o 


  -3 -10   3      270.50      261.42     33.43 o 


  -2 -10   3     1072.00     1089.12     29.50 o 


  -1 -10   3     2017.30     2062.37     43.00 o 


   0 -10   3     2059.13     2055.84     43.33 o 


   1 -10   3      130.82      146.88     15.99 o 


   2 -10   3     1127.30     1128.09     65.89 o 


   3 -10   3      984.02      980.22     28.46 o 


   4 -10   3       84.35      102.60     16.86 o 


   5 -10   3       45.42       24.33     15.46 o 


   6 -10   3       16.18       26.56     17.32 o 


   7 -10   3      409.37      399.97     20.88 o 


   8 -10   3       28.33       13.31     15.49 o 


   9 -10   3      151.12      178.10     19.34 o 


  10 -10   3        0.53       -0.02     18.22 o 


  11 -10   3      455.93      477.32     26.43 o 


  12 -10   3        2.43       -7.03     21.24 o 


 -10  -9   3       23.38       12.08     29.83 o 


  -9  -9   3      390.69      361.97     32.01 o 


  -8  -9   3       37.15       32.34     26.60 o 


  -7  -9   3      117.60      147.03     27.32 o 


  -6  -9   3       34.93       13.40     20.26 o 


  -5  -9   3        1.64      -18.74     18.74 o 


  -4  -9   3       70.34       79.08     14.62 o 


  -3  -9   3        6.10       -3.24     12.77 o 


  -2  -9   3       51.76       60.82     19.86 o 


  -1  -9   3      137.81      161.41     28.18 o 


   0  -9   3     1084.60     1086.11     28.95 o 


   1  -9   3      153.68      138.84     14.70 o 


   2  -9   3     2468.31     2566.62     49.17 o 


   3  -9   3      640.08      633.29     46.72 o 


   4  -9   3     3447.50     3472.83     66.79 o 


   5  -9   3      114.64      128.43     16.14 o 


   6  -9   3      790.42      800.50     19.40 o 


   7  -9   3     1141.29     1102.44     23.51 o 


   8  -9   3     1784.03     1807.90     32.16 o 


   9  -9   3      843.04      840.77     21.91 o 


  10  -9   3      838.04      916.34     29.83 o 


  11  -9   3      438.87      474.68     30.16 o 


  12  -9   3      201.70      190.63     21.85 o 


 -10  -8   3      195.16      227.87     31.54 o 


  -9  -8   3       18.21       -8.98     25.61 o 


  -8  -8   3     1175.60     1230.51     48.84 o 


  -7  -8   3       11.92       -8.65     22.64 o 


  -6  -8   3     2882.21     2688.90     73.45 o 


  -5  -8   3      912.63      914.93     36.82 o 


  -4  -8   3     2010.66     2042.24     44.25 o 


  -3  -8   3      144.91      147.45     13.92 o 


  -2  -8   3     8299.33     8015.91    121.90 o 


  -1  -8   3       25.95        3.21     10.94 o 


   0  -8   3     7413.20     7370.02    143.21 o 


   1  -8   3     2095.89     2160.53     41.96 o 


   2  -8   3     4933.60     4858.71    110.57 o 


   3  -8   3      952.64      864.55     14.59 o 


   4  -8   3     4592.50     4336.97     57.30 o 


   5  -8   3     2266.91     2301.65     34.95 o 


   6  -8   3       82.57       90.23     10.97 o 


   7  -8   3      918.54      868.12     19.94 o 


   8  -8   3     1484.89     1422.74     26.81 o 


   9  -8   3      532.37      517.04     17.66 o 


  10  -8   3     1346.51     1336.77     34.18 o 


  11  -8   3       26.81       34.95     17.33 o 


  12  -8   3      161.01      185.94     31.15 o 


  13  -8   3        9.19      -20.15     20.15 o 


 -11  -7   3      958.92      945.68     47.45 o 


 -10  -7   3       35.02       42.17     27.85 o 


  -9  -7   3     1167.86     1202.40     49.10 o 


  -8  -7   3      297.65      281.53     28.77 o 


  -7  -7   3     2668.28     2741.03     74.37 o 


  -6  -7   3      309.32      269.58     23.63 o 


  -5  -7   3     1544.19     1470.66     46.39 o 


  -4  -7   3     1552.61     1510.64     24.57 o 


  -3  -7   3     4392.33     4294.54     69.03 o 


  -2  -7   3       50.04       58.76      7.62 o 


  -1  -7   3     2299.29     2225.24     49.10 o 


   0  -7   3      544.36      530.84     17.46 o 


   1  -7   3     4305.73     4335.86     70.26 o 


   2  -7   3      362.75      331.66     27.75 o 


   3  -7   3     4634.47     4741.89    125.65 o 


   4  -7   3       55.03       55.53      7.29 o 


   5  -7   3      612.07      568.98     16.33 o 


   6  -7   3      233.65      215.48     11.51 o 


   7  -7   3      151.98      122.16     11.24 o 


   8  -7   3      107.98      122.00     19.47 o 


   9  -7   3      118.77      124.10     12.76 o 


  10  -7   3      117.92      118.21     17.52 o 


  11  -7   3      258.04      252.28     20.33 o 


  12  -7   3        7.15       12.69     23.82 o 


  13  -7   3        2.08       -2.14     20.58 o 


 -11  -6   3        0.78       -6.86     27.32 o 


 -10  -6   3       15.21        7.36     18.39 o 


  -9  -6   3       11.42      -11.96     15.71 o 


  -8  -6   3      166.94      170.02     18.73 o 


  -7  -6   3       11.20        3.88     11.20 o 


  -6  -6   3      189.42      154.29     13.86 o 


  -5  -6   3      531.11      530.98     17.22 o 


  -4  -6   3      366.03      356.37     11.27 o 


  -3  -6   3      399.87      355.11     10.44 o 


  -2  -6   3       94.25       94.07      8.22 o 


  -1  -6   3      182.94      204.74     13.79 o 


   0  -6   3      670.14      664.93     12.57 o 


   1  -6   3       80.80       89.75      9.74 o 


   2  -6   3      148.48      170.93      7.77 o 


   3  -6   3     1030.34     1112.22     15.77 o 


   4  -6   3       14.00       11.99      8.25 o 


   5  -6   3       85.24      102.02      6.90 o 


   6  -6   3       79.52       89.48      7.40 o 


   7  -6   3      147.29      135.45      8.48 o 


   8  -6   3      262.09      252.06     15.87 o 


   9  -6   3      281.00      296.19     13.66 o 


  10  -6   3       59.79       66.43     14.47 o 


  11  -6   3       12.84       30.70     29.33 o 


  12  -6   3       20.45       26.21     32.86 o 


  13  -6   3        0.23       -8.95     19.22 o 


  14  -6   3        5.50       10.09     20.96 o 


 -12  -5   3        6.02       14.12     26.20 o 


 -11  -5   3      114.96      131.70     54.54 o 


 -10  -5   3      508.14      503.82     36.86 o 


  -9  -5   3      242.43      209.14     15.32 o 


  -8  -5   3      226.05      251.54     14.92 o 


  -7  -5   3      702.19      715.48     19.08 o 


  -6  -5   3      339.98      350.21     15.38 o 


  -5  -5   3      744.80      724.28     16.56 o 


  -4  -5   3     2374.00     2255.84     31.48 o 


  -3  -5   3       69.39       47.25      6.88 o 


  -2  -5   3      645.06      603.48     23.66 o 


  -1  -5   3      145.68      137.04      6.18 o 


   0  -5   3     6956.84     6953.39     82.66 o 


   1  -5   3      385.32      420.75     13.89 o 


   2  -5   3     4924.85     4755.29     88.66 o 


   3  -5   3        6.14       10.20      6.93 o 


   4  -5   3     4808.04     4748.75     50.66 o 


   5  -5   3        3.42        6.58      5.71 o 


   6  -5   3     2504.97     2426.50     29.22 o 


   7  -5   3      194.06      184.86      8.71 o 


   8  -5   3      813.91      818.90     15.11 o 


   9  -5   3      175.98      183.50     15.64 o 


  10  -5   3     1207.83     1177.34     29.85 o 


  11  -5   3       51.83       61.96     24.88 o 


  12  -5   3      113.37      132.92     18.62 o 


  13  -5   3        3.55       11.59     16.90 o 


  14  -5   3       40.76       49.33     19.48 o 


 -12  -4   3       45.64       25.30     32.40 o 


 -11  -4   3      420.00      429.67     19.40 o 


 -10  -4   3       37.19       40.40     13.57 o 


  -9  -4   3      800.79      854.02     39.17 o 


  -8  -4   3      522.56      550.95     17.64 o 


  -7  -4   3     3338.64     3483.82     49.60 o 


  -6  -4   3      337.82      335.84     38.74 o 


  -5  -4   3     1386.44     1324.59     22.77 o 


  -4  -4   3     2276.47     2240.89     30.75 o 


  -3  -4   3     7705.58     7959.02     94.20 o 


  -2  -4   3       40.16       51.92      5.34 o 


  -1  -4   3     2910.53     2760.87     43.03 o 


   0  -4   3       12.93       16.38      3.53 o 


   1  -4   3     3668.74     3624.99     44.55 o 


   2  -4   3      404.78      466.22      9.23 o 


   3  -4   3     1787.77     1780.21     21.02 o 


   4  -4   3       62.66       49.51      5.08 o 


   5  -4   3      551.77      520.73     10.05 o 


   6  -4   3        6.05       18.33      5.86 o 


   7  -4   3       68.60       47.64      8.45 o 


   8  -4   3     3978.83     3928.81     44.79 o 


   9  -4   3      171.75      163.00     11.66 o 


  10  -4   3      161.88      164.77     12.88 o 


  11  -4   3        3.96       -6.66     20.62 o 


  12  -4   3      954.86      981.74     30.14 o 


  13  -4   3       69.57       95.14     21.38 o 


  14  -4   3      341.07      363.36     34.98 o 


 -12  -3   3       26.41       18.01     15.41 o 


 -11  -3   3       10.60       14.53     19.47 o 


 -10  -3   3      229.59      230.90     43.82 o 


  -9  -3   3      169.19      147.97     13.74 o 


  -8  -3   3      812.35      789.14     20.02 o 


  -7  -3   3      640.95      625.18     25.34 o 


  -6  -3   3      432.91      444.47     16.60 o 


  -5  -3   3      950.99     1011.22     28.31 o 


  -4  -3   3     2170.14     2141.72     26.50 o 


  -3  -3   3      319.01      369.87      8.92 o 


  -2  -3   3      272.67      206.14      8.98 o 


  -1  -3   3      197.14      217.26      9.34 o 


   0  -3   3     2518.42     2542.64     40.26 o 


   1  -3   3     3065.46     3206.56     49.19 o 


   2  -3   3    16693.44    17605.10    199.26 o 


   3  -3   3     2215.98     2329.63     25.85 o 


   4  -3   3     5127.77     5163.60     53.75 o 


   5  -3   3       43.51       38.60      5.25 o 


   6  -3   3    10176.24    10532.71    106.92 o 


   7  -3   3      809.72      807.57     13.43 o 


   8  -3   3     3174.93     3140.89     36.70 o 


   9  -3   3     2122.20     2108.80     96.48 o 


  10  -3   3     1085.92     1071.40     37.45 o 


  11  -3   3      470.79      442.58     16.93 o 


  12  -3   3      960.49      925.31     33.82 o 


  13  -3   3      548.05      558.70     24.76 o 


  14  -3   3      229.21      221.54     31.74 o 


 -12  -2   3        3.80      -24.29     24.29 o 


 -11  -2   3      200.92      215.03     21.25 o 


 -10  -2   3       54.21       34.72     15.28 o 


  -9  -2   3     1999.04     1996.18     34.68 o 


  -8  -2   3       12.91       15.46     11.24 o 


  -7  -2   3     6977.46     6956.82    225.76 o 


  -6  -2   3      158.56      150.81     10.88 o 


  -5  -2   3    11626.42    11455.83    231.97 o 


  -4  -2   3      753.61      752.44     11.67 o 


  -3  -2   3    12709.19    13378.27    160.23 o 


  -2  -2   3      297.62      289.53      7.06 o 


  -1  -2   3     6277.84     6340.16     82.33 o 


   0  -2   3    10104.87    11136.27    189.20 o 


   1  -2   3     6374.80     6706.65     96.16 o 


   2  -2   3     6154.48     6586.71     66.35 o 


   3  -2   3     8676.83     8888.28     88.96 o 


   4  -2   3     1902.13     2124.04     24.00 o 


   5  -2   3     6183.05     6025.11     85.69 o 


   6  -2   3      779.89      888.62     13.29 o 


   7  -2   3     3827.40     3630.09     40.41 o 


   8  -2   3       20.13       30.16      6.59 o 


   9  -2   3     3458.84     3341.22     46.20 o 


  10  -2   3       24.17        8.98     10.72 o 


  11  -2   3      508.30      488.66     17.05 o 


  12  -2   3       84.79      100.42     15.97 o 


  13  -2   3      206.02      209.91     21.68 o 


  14  -2   3        6.85       15.65     18.52 o 


 -13  -1   3       73.98       71.35     20.98 o 


 -12  -1   3       88.33       72.57     15.38 o 


 -11  -1   3      290.18      290.83     19.63 o 


 -10  -1   3      476.78      445.06     23.59 o 


  -9  -1   3        5.55        4.28     10.81 o 


  -8  -1   3       70.64       39.61     16.99 o 


  -7  -1   3      825.16      855.13     19.37 o 


  -6  -1   3      785.07      807.07     17.65 o 


  -5  -1   3       96.95       94.56     23.10 o 


  -4  -1   3      130.19      114.27      5.02 o 


  -3  -1   3      545.56      607.97     22.93 o 


  -2  -1   3      158.85      152.50      5.17 o 


  -1  -1   3     3298.91     3646.70     97.04 o 


   0  -1   3       55.49       47.68      4.29 o 


   1  -1   3     4986.21     5428.50     63.11 o 


   2  -1   3       58.10       67.22      3.76 o 


   3  -1   3      487.52      483.17     21.22 o 


   4  -1   3      486.78      503.52      7.94 o 


   5  -1   3       23.94       29.50     11.02 o 


   6  -1   3      111.33       99.18      7.42 o 


   7  -1   3      270.52      338.07      8.49 o 


   8  -1   3      190.75      185.39      7.61 o 


   9  -1   3        9.02       14.74     13.69 o 


  10  -1   3     1178.13     1157.87     23.25 o 


  11  -1   3      247.01      226.08     13.21 o 


  12  -1   3       90.23       95.09     13.19 o 


  13  -1   3      155.70      147.43     26.33 o 


  14  -1   3      293.85      329.78     24.44 o 


 -13   0   3       38.67       38.70     23.03 o 


 -12   0   3      202.79      210.35     17.34 o 


 -11   0   3        5.28        5.04     13.63 o 


 -10   0   3      134.19      123.77     14.07 o 


  -9   0   3       42.67       30.78     11.34 o 


  -8   0   3     1057.62     1021.75     32.04 o 


  -7   0   3     3084.82     3071.89     67.15 o 


  -6   0   3     2578.60     2462.64     35.76 o 


  -5   0   3      336.04      325.54     19.53 o 


  -4   0   3     2379.11     2294.86     31.51 o 


  -3   0   3       21.27       28.54      9.44 o 


  -2   0   3      663.64      651.41     10.56 o 


  -1   0   3     3309.92     3515.86     51.67 o 


   0   0   3       75.71       76.01      3.20 o 


   1   0   3    17734.32    19393.41    278.92 o 


   2   0   3      604.93      670.04      8.35 o 


   3   0   3     1391.30     1467.85     38.80 o 


   4   0   3    10030.32    10517.84    104.79 o 


   5   0   3      138.04      127.13      5.11 o 


   6   0   3     4821.70     4594.71     48.78 o 


   7   0   3      192.62      200.85      7.08 o 


   8   0   3     7006.53     7036.00     73.87 o 


   9   0   3       93.60       86.20      9.88 o 


  10   0   3     5133.64     5086.36     66.71 o 


  11   0   3      778.09      784.42     36.56 o 


  12   0   3      850.62      873.88     27.65 o 


  13   0   3       74.85       46.68     18.96 o 


  14   0   3      803.01      780.50     50.75 o 


 -13   1   3       54.28       55.50     20.21 o 


 -12   1   3       20.15       17.39     15.11 o 


 -11   1   3      266.62      294.18     17.73 o 


 -10   1   3      410.66      417.88     36.92 o 


  -9   1   3     1651.82     1634.51     30.28 o 


  -8   1   3       76.20       79.11     10.90 o 


  -7   1   3     4320.29     4370.26     58.28 o 


  -6   1   3     2234.95     2336.73     49.07 o 


  -5   1   3     8586.15     8862.72    196.79 o 


  -4   1   3      286.87      269.07      6.82 o 


  -3   1   3    16157.34    16912.38    218.73 o 


  -2   1   3      921.89      968.78     17.06 o 


  -1   1   3     3973.34     4049.28     58.93 o 


   0   1   3    44560.28    46868.08    538.44 o 


   1   1   3    28953.44    30872.12    697.55 o 


   2   1   3    10639.96    11767.45    135.13 o 


   3   1   3    15446.89    16798.71    234.01 o 


   4   1   3     6202.80     6597.54     66.83 o 


   5   1   3     5898.35     5794.68     59.72 o 


   6   1   3      170.44      135.67      5.80 o 


   7   1   3     6647.23     6536.19     68.36 o 


   8   1   3       99.06       93.17      8.82 o 


   9   1   3     6134.04     5971.77     75.59 o 


  10   1   3       97.98       58.66     11.02 o 


  11   1   3     1112.87     1119.78     23.55 o 


  12   1   3      188.49      190.99     22.67 o 


  13   1   3      444.37      432.76     23.02 o 


  14   1   3       35.79       39.85     19.47 o 


 -13   2   3      456.52      474.55     27.39 o 


 -12   2   3       24.63       18.37     17.57 o 


 -11   2   3     1069.07     1171.74     51.24 o 


 -10   2   3      467.63      448.60     35.80 o 


  -9   2   3     1661.53     1739.71     31.19 o 


  -8   2   3     1175.23     1121.34     23.12 o 


  -7   2   3     2278.81     2259.98     34.72 o 


  -6   2   3     2224.14     2248.11     33.11 o 


  -5   2   3     3901.65     3879.50    113.08 o 


  -4   2   3     1535.40     1587.42     23.63 o 


  -3   2   3     2633.32     2564.57     32.99 o 


  -2   2   3     5884.26     6260.95     90.22 o 


  -1   2   3      910.47      926.37     13.60 o 


   0   2   3      957.14     1086.36     12.70 o 


   1   2   3      556.11      510.93      6.90 o 


   2   2   3     9853.92    10602.11    237.38 o 


   3   2   3     1170.57     1124.23     15.26 o 


   4   2   3      193.13      189.37      5.19 o 


   5   2   3      506.67      455.15      8.20 o 


   6   2   3      369.20      393.92     13.23 o 


   7   2   3        3.66       -2.86      5.60 o 


   8   2   3     1378.50     1393.84     28.31 o 


   9   2   3        3.15       -4.21      9.77 o 


  10   2   3     1063.33     1082.62     22.46 o 


  11   2   3       21.03       25.57     18.84 o 


  12   2   3      330.73      325.87     21.18 o 


  13   2   3      164.78      181.22     21.53 o 


  14   2   3      191.05      204.22     22.28 o 


 -13   3   3       96.39       85.92     20.67 o 


 -12   3   3      162.29      173.64     20.27 o 


 -11   3   3       16.96       -2.47     16.90 o 


 -10   3   3      886.96      899.66     28.18 o 


  -9   3   3       52.59       51.29     21.91 o 


  -8   3   3      250.33      292.02     13.38 o 


  -7   3   3     1048.61     1022.01     20.70 o 


  -6   3   3     1164.32     1096.32     20.50 o 


  -5   3   3      275.39      220.45     16.37 o 


  -4   3   3     2664.58     2792.18     55.47 o 


  -3   3   3     5614.13     5585.01     87.18 o 


  -2   3   3     1056.50     1170.82     21.16 o 


  -1   3   3     3958.69     4018.08     48.53 o 


   0   3   3      852.31      932.99     11.45 o 


   1   3   3    12395.10    13381.57    132.17 o 


   2   3   3     8138.40     8917.37     88.96 o 


   3   3   3     3811.43     3687.89     38.65 o 


   4   3   3       32.07       37.63      3.97 o 


   5   3   3     7816.10     7968.28     81.31 o 


   6   3   3      276.24      299.87      7.75 o 


   7   3   3     3999.56     3851.10     55.80 o 


   8   3   3      397.19      400.89     16.80 o 


   9   3   3     1149.68     1139.40     22.10 o 


  10   3   3     1188.56     1249.83     39.40 o 


  11   3   3     1959.49     1866.16     41.30 o 


  12   3   3        0.08        4.17     16.57 o 


  13   3   3      395.00      423.50     25.27 o 


  14   3   3       41.55       10.61     21.02 o 


 -13   4   3        0.60        2.24     30.42 o 


 -12   4   3        0.27      -12.45     19.11 o 


 -11   4   3      118.45       96.89     19.81 o 


 -10   4   3       11.08        0.16     15.76 o 


  -9   4   3      151.01      139.94     15.70 o 


  -8   4   3      224.96      207.90     29.83 o 


  -7   4   3      108.03      145.66     11.34 o 


  -6   4   3      881.53      916.59     15.38 o 


  -5   4   3      117.05      129.93      7.12 o 


  -4   4   3     2287.45     2186.21     51.14 o 


  -3   4   3      651.91      702.86     16.54 o 


  -2   4   3      173.01      195.59     12.27 o 


  -1   4   3     2529.68     2628.49     28.60 o 


   0   4   3        1.34       12.71      3.40 o 


   1   4   3     1489.75     1591.06     18.34 o 


   2   4   3       39.93       58.92      6.63 o 


   3   4   3      614.85      681.06     14.29 o 


   4   4   3      884.87      911.65     12.87 o 


   5   4   3      174.75      146.58      6.27 o 


   6   4   3       37.98       58.37      6.02 o 


   7   4   3      311.26      299.28     14.65 o 


   8   4   3       12.83        9.25      9.28 o 


   9   4   3       95.45       90.42     10.56 o 


  10   4   3      408.23      386.50     26.03 o 


  11   4   3       40.41       46.78     15.68 o 


  12   4   3        2.81       -7.19     15.91 o 


  13   4   3      243.58      239.07     21.82 o 


  14   4   3      118.27       82.14     21.12 o 


 -12   5   3       43.39       40.29     35.54 o 


 -11   5   3       95.96      135.29     18.91 o 


 -10   5   3      362.05      310.48     19.97 o 


  -9   5   3      192.05      204.20     18.01 o 


  -8   5   3      163.87      165.02     15.33 o 


  -7   5   3      452.40      462.78     18.95 o 


  -6   5   3      655.89      657.83     15.69 o 


  -5   5   3      942.35      847.07     18.18 o 


  -4   5   3      797.04      845.57     16.72 o 


  -3   5   3     1747.45     1708.72     31.10 o 


  -2   5   3     3182.03     3264.55     51.85 o 


  -1   5   3     3428.77     3579.60     45.21 o 


   0   5   3     2303.27     2412.28     26.76 o 


   1   5   3     1884.07     1781.56     22.07 o 


   2   5   3      135.01      159.99      6.17 o 


   3   5   3     4315.07     4632.33     49.08 o 


   4   5   3       53.04       74.52      5.83 o 


   5   5   3        2.04       16.21      5.94 o 


   6   5   3      191.94      198.92      7.95 o 


   7   5   3       73.04       46.06      7.27 o 


   8   5   3     2077.76     2117.85     32.70 o 


   9   5   3      331.00      310.35     13.87 o 


  10   5   3     1174.22     1177.94     47.25 o 


  11   5   3       46.16       69.87     17.09 o 


  12   5   3      426.98      436.98     23.73 o 


  13   5   3       21.63       14.08     27.09 o 


  14   5   3      515.96      575.68     28.91 o 


 -12   6   3       24.91        4.32     28.87 o 


 -11   6   3       42.38       47.38     18.01 o 


 -10   6   3       19.86       -3.45     18.51 o 


  -9   6   3      648.35      661.25     25.36 o 


  -8   6   3      847.19      796.08     25.34 o 


  -7   6   3      554.87      523.79     20.09 o 


  -6   6   3       25.01       18.93      9.67 o 


  -5   6   3     1068.26     1005.87     19.58 o 


  -4   6   3       96.80      104.88     15.21 o 


  -3   6   3     4104.21     3982.63     92.13 o 


  -2   6   3        4.93       -0.44     11.58 o 


  -1   6   3     3793.18     3724.69     47.68 o 


   0   6   3      127.54      123.71     13.07 o 


   1   6   3    13158.32    13529.39    135.34 o 


   2   6   3     2916.83     3058.77     50.81 o 


   3   6   3    12385.22    12700.57    127.94 o 


   4   6   3     1438.56     1382.34     18.93 o 


   5   6   3     9911.00     9971.65    104.86 o 


   6   6   3     1166.02     1156.36     17.59 o 


   7   6   3     4782.85     4681.76     52.33 o 


   8   6   3     1062.67     1045.34     21.08 o 


   9   6   3     3432.88     3342.11     83.45 o 


  10   6   3      535.40      534.91     21.79 o 


  11   6   3     1743.00     1815.45     42.32 o 


  12   6   3      389.87      358.43     22.27 o 


  13   6   3      988.49     1023.21     34.09 o 


 -12   7   3       90.20       97.59     21.70 o 


 -11   7   3      327.28      335.58     35.34 o 


 -10   7   3      414.40      348.72     25.70 o 


  -9   7   3     1066.73     1075.01     36.66 o 


  -8   7   3      276.75      289.52     18.73 o 


  -7   7   3      187.97      188.93     23.69 o 


  -6   7   3     2174.79     2160.47     33.84 o 


  -5   7   3     7441.02     7362.16     91.49 o 


  -4   7   3     2326.42     2392.44     43.43 o 


  -3   7   3     2994.56     2882.81     54.58 o 


  -2   7   3     1941.11     1785.32     27.26 o 


  -1   7   3     7113.00     7253.20    129.58 o 


   0   7   3     2513.92     2426.60     28.09 o 


   1   7   3     6614.13     6605.88     68.87 o 


   2   7   3     1572.93     1497.91     29.76 o 


   3   7   3     3357.46     3535.56     39.86 o 


   4   7   3     6559.46     6453.11     68.54 o 


   5   7   3      710.04      667.81     13.11 o 


   6   7   3     1340.14     1302.13     38.47 o 


   7   7   3      966.24      908.65     19.43 o 


   8   7   3      386.19      302.42     25.14 o 


   9   7   3      549.78      519.32     21.36 o 


  10   7   3      107.29       98.60     15.67 o 


  11   7   3       27.80       15.92     17.51 o 


  12   7   3        0.52       -8.28     19.37 o 


  13   7   3        0.72        1.96     19.12 o 


 -11   8   3      122.78      107.96     22.08 o 


 -10   8   3      985.71      972.00     34.09 o 


  -9   8   3      341.11      323.55     22.60 o 


  -8   8   3     1670.69     1677.04     38.50 o 


  -7   8   3       45.07       46.27     14.21 o 


  -6   8   3     1166.99     1146.77     23.17 o 


  -5   8   3      149.39      165.16     11.79 o 


  -4   8   3     1870.76     1864.73    102.75 o 


  -3   8   3       67.29       57.37     11.55 o 


  -2   8   3     2894.65     2768.07     39.14 o 


  -1   8   3      601.73      603.10     14.47 o 


   0   8   3     4455.03     4530.76     49.16 o 


   1   8   3     1316.57     1307.89     18.22 o 


   2   8   3      377.46      297.11      8.77 o 


   3   8   3      701.91      665.88     12.85 o 


   4   8   3      655.25      659.11     13.46 o 


   5   8   3     1461.08     1470.67     60.12 o 


   6   8   3      350.85      327.20     12.11 o 


   7   8   3     1584.08     1545.78     26.85 o 


   8   8   3        4.32      -12.79     12.79 o 


   9   8   3      184.96      198.04     17.39 o 


  10   8   3       16.01       29.04     15.82 o 


  11   8   3      594.80      588.66     33.56 o 


  12   8   3        0.15        0.86     19.61 o 


  13   8   3        3.58       -8.78     26.66 o 


 -11   9   3      337.01      339.18     28.11 o 


 -10   9   3        1.67       11.79     18.98 o 


  -9   9   3      215.04      190.07     21.22 o 


  -8   9   3       34.22       33.79     15.85 o 


  -7   9   3       81.23       83.28     16.09 o 


  -6   9   3      311.90      307.85     14.52 o 


  -5   9   3      369.59      363.68     16.40 o 


  -4   9   3       25.57       36.39     13.71 o 


  -3   9   3      491.09      484.76     18.59 o 


  -2   9   3      208.40      229.09     28.01 o 


  -1   9   3       30.01       16.48      9.37 o 


   0   9   3       38.23       32.72      9.39 o 


   1   9   3      739.37      762.90     13.49 o 


   2   9   3       40.15       36.14     17.49 o 


   3   9   3      732.47      689.99     13.79 o 


   4   9   3      171.72      190.07      9.73 o 


   5   9   3     1471.69     1460.73     22.18 o 


   6   9   3        3.20       -8.84      8.84 o 


   7   9   3     1059.88     1089.41     28.39 o 


   8   9   3      137.90      141.71     24.12 o 


   9   9   3     1069.26     1079.74     43.79 o 


  10   9   3      235.67      247.60     20.26 o 


  11   9   3       65.81       57.35     18.27 o 


  12   9   3       18.24       50.40     23.63 o 


 -11  10   3      327.59      309.57     34.25 o 


 -10  10   3      304.46      290.94     23.42 o 


  -9  10   3       88.06       78.09     20.27 o 


  -8  10   3        1.99       25.21     16.50 o 


  -7  10   3      565.75      567.25     22.27 o 


  -6  10   3       22.46       12.11     11.96 o 


  -5  10   3      889.24      866.03     24.55 o 


  -4  10   3      336.00      282.75     18.87 o 


  -3  10   3     1686.37     1536.68     34.55 o 


  -2  10   3       89.12       94.58     15.15 o 


  -1  10   3     3104.10     2888.37     42.10 o 


   0  10   3      232.78      217.47     11.82 o 


   1  10   3     2720.56     2639.85     39.22 o 


   2  10   3      217.39      217.99     11.97 o 


   3  10   3     5014.39     4963.48     61.14 o 


   4  10   3       34.35       30.94     13.63 o 


   5  10   3      693.48      741.08     27.02 o 


   6  10   3      387.28      381.48     18.12 o 


   7  10   3     1710.24     1707.72     37.87 o 


   8  10   3      307.32      247.18     26.83 o 


   9  10   3      323.56      333.29     28.41 o 


  10  10   3      323.33      308.37     21.48 o 


  11  10   3      322.67      359.23     24.05 o 


 -10  11   3      374.65      408.60     26.35 o 


  -9  11   3      184.58      166.05     21.11 o 


  -8  11   3      659.55      641.21     60.85 o 


  -7  11   3       49.96       58.86     14.39 o 


  -6  11   3      861.16      882.89     22.90 o 


  -5  11   3        5.02        6.17     12.20 o 


  -4  11   3      481.39      480.81     21.23 o 


  -3  11   3        2.91       -7.94     13.71 o 


  -2  11   3     1995.28     1995.87     41.97 o 


  -1  11   3      105.94       76.54     15.67 o 


   0  11   3      538.11      488.79     15.70 o 


   1  11   3      120.34      111.33     11.18 o 


   2  11   3      824.89      889.61     67.18 o 


   3  11   3      284.41      255.46     13.05 o 


   4  11   3      279.38      260.90     19.17 o 


   5  11   3     1292.34     1272.61     21.58 o 


   6  11   3      172.18      158.44     12.83 o 


   7  11   3     1078.08     1067.24     39.27 o 


   8  11   3       27.46        7.21     15.55 o 


   9  11   3      904.23      982.29     30.39 o 


  10  11   3      212.82      260.04     20.55 o 


  11  11   3      296.03      327.46     34.65 o 


  -9  12   3      104.53      117.92     22.29 o 


  -8  12   3        9.62      -18.15     18.15 o 


  -7  12   3       52.35       48.79     13.90 o 


  -6  12   3        1.03      -15.66     27.09 o 


  -5  12   3        5.22       15.36     24.62 o 


  -4  12   3        2.02      -15.07     15.07 o 


  -3  12   3      338.06      387.66     21.75 o 


  -2  12   3      498.09      490.33     37.95 o 


  -1  12   3      453.37      409.71     15.74 o 


   0  12   3       41.88       40.95     11.31 o 


   1  12   3     1400.23     1364.54     26.65 o 


   2  12   3      504.58      523.41     28.15 o 


   3  12   3     1322.57     1355.77     27.11 o 


   4  12   3      247.42      267.15     14.89 o 


   5  12   3      786.76      824.76     26.22 o 


   6  12   3     1082.85     1070.20     30.07 o 


   7  12   3       32.25       10.68     15.86 o 


   8  12   3      562.30      631.06     26.01 o 


   9  12   3       74.20      110.67     28.25 o 


  10  12   3      319.26      358.01     34.51 o 


  -8  13   3       87.12       80.69     20.84 o 


  -7  13   3       80.24       66.62     26.69 o 


  -6  13   3     1283.45     1321.70     29.55 o 


  -5  13   3       91.16       57.36     16.33 o 


  -4  13   3      529.43      543.98     50.29 o 


  -3  13   3       92.97       92.14     16.96 o 


  -2  13   3     1454.36     1408.80     36.22 o 


  -1  13   3       10.41        6.54     14.12 o 


   0  13   3      362.04      355.43     16.03 o 


   1  13   3      262.57      254.65     15.02 o 


   2  13   3      487.01      522.79     23.96 o 


   3  13   3       47.62       44.94     18.08 o 


   4  13   3      977.37      936.60     22.98 o 


   5  13   3       17.66       -2.07     16.76 o 


   6  13   3        1.57       44.15     24.75 o 


  -7  14   3      100.34      117.73     16.88 o 


  -6  14   3        5.44       -9.28     18.05 o 


  -5  14   3      295.85      342.54     33.46 o 


  -4  14   3       86.98       80.56     20.44 o 


  -3  14   3       26.45       23.76     17.34 o 


  -2  14   3       70.05      104.54     19.17 o 


  -1  14   3      204.38      201.73     14.54 o 


   0  14   3       24.32       -5.63     12.96 o 


   1  14   3       70.76       52.51     13.19 o 


   2  14   3        1.01        0.55     16.92 o 


   3  14   3        0.67       13.79     16.80 o 


   4  14   3      114.10      109.94     28.38 o 


   5  14   3       61.43       55.70     27.06 o 


  -6  15   3        8.90       14.54     15.15 o 


  -5  15   3      227.81      252.98     35.14 o 


  -4  15   3        1.07      -12.51     20.06 o 


  -3  15   3      350.93      311.27     25.87 o 


  -2  15   3      125.12      103.98     21.15 o 


  -1  15   3      488.19      468.13     39.73 o 


   0  15   3       25.63       32.13     23.30 o 


   1  15   3      264.55      241.13     28.05 o 


   2  15   3      164.23      190.37     40.55 o 


   3  15   3      510.45      524.32     38.80 o 


   4  15   3      199.08      168.22     30.95 o 


   5  15   3      417.38      462.68     36.49 o 


  -4  16   3      630.28      655.86     30.58 o 


  -3  16   3      205.55      252.09     24.94 o 


  -2  16   3      217.42      205.68     45.54 o 


  -1  16   3       93.77       76.28     29.40 o 


   0  16   3      726.52      755.82     31.16 o 


   1  16   3        3.25      -11.99     18.78 o 


   2  16   3      344.88      455.22     39.33 o 


   3  16   3      452.83      452.58     38.34 o 


   4  16   3      246.25      247.47     33.85 o 


   5  16   3        9.07       40.06     29.76 o 


   0  17   3       16.01      -11.79     20.34 o 


   1  17   3        6.11       47.78     32.40 o 


  -2 -15   4       41.71        2.29     20.73 o 


  -1 -15   4        0.13      -20.46     20.46 o 


   0 -15   4        1.51        6.34     49.33 o 


   1 -15   4       61.63       41.48     21.08 o 


   2 -15   4      120.49       82.85     21.99 o 


   3 -15   4      316.59      285.50     26.07 o 


   4 -15   4        6.55       -5.56     20.41 o 


   5 -15   4      160.57      143.03     22.86 o 


   6 -15   4        0.81       22.08     20.50 o 


  -4 -14   4      206.76      261.86     33.52 o 


  -3 -14   4       34.30        1.19     29.76 o 


  -2 -14   4      963.57      980.95     33.67 o 


  -1 -14   4        5.91      -18.08     18.08 o 


   0 -14   4      365.18      421.46     25.81 o 


   1 -14   4       37.51       36.59     20.71 o 


   2 -14   4      538.31      625.13     30.26 o 


   3 -14   4      160.63      184.96     23.38 o 


   4 -14   4      475.40      494.37     29.04 o 


   5 -14   4       66.98       50.70     20.88 o 


   6 -14   4     1140.21     1140.02     37.50 o 


   7 -14   4       73.66       69.49     23.06 o 


   8 -14   4      324.07      333.94     25.58 o 


  -6 -13   4      101.08      142.68     34.05 o 


  -5 -13   4      973.90     1038.60     50.48 o 


  -4 -13   4       64.06       62.36     30.03 o 


  -3 -13   4      715.45      730.41     29.77 o 


  -2 -13   4      417.99      430.93     25.34 o 


  -1 -13   4      320.17      345.98     24.18 o 


   0 -13   4      165.78      167.84     20.87 o 


   1 -13   4      180.77      161.86     25.70 o 


   2 -13   4      226.76      239.75     21.48 o 


   3 -13   4      115.61       86.84     29.80 o 


   4 -13   4      602.11      600.23     28.69 o 


   5 -13   4      146.29      131.68     21.06 o 


   6 -13   4       10.28       -4.19     18.31 o 


   7 -13   4       64.92       78.95     22.28 o 


   8 -13   4       27.63      -19.57     19.57 o 


   9 -13   4      149.65      114.09     24.78 o 


  -7 -12   4        2.46        6.40     30.42 o 


  -6 -12   4      118.09      107.24     31.21 o 


  -5 -12   4       22.92       19.07     27.65 o 


  -4 -12   4      148.63      157.53     26.93 o 


  -3 -12   4        9.81       -2.98     16.98 o 


  -2 -12   4      150.81      132.71     20.11 o 


  -1 -12   4        8.33       -6.99     28.05 o 


   0 -12   4       76.30       56.29     18.54 o 


   1 -12   4      346.42      356.02     21.90 o 


   2 -12   4      408.34      423.93     24.58 o 


   3 -12   4      194.47      165.31     32.53 o 


   4 -12   4       31.72       23.70     19.14 o 


   5 -12   4       46.97       53.50     17.68 o 


   6 -12   4       67.70       30.71     17.59 o 


   7 -12   4       66.44       54.64     19.40 o 


   8 -12   4       68.71       87.17     34.18 o 


   9 -12   4      139.70      147.27     22.04 o 


  10 -12   4       18.62      -11.09     29.10 o 


  -8 -11   4      207.55      205.17     34.45 o 


  -7 -11   4      325.45      367.85     33.52 o 


  -6 -11   4        0.62        0.07     24.88 o 


  -5 -11   4      201.77      202.14     30.09 o 


  -4 -11   4        6.02       22.37     22.37 o 


  -3 -11   4       60.33       26.19     16.30 o 


  -2 -11   4      662.64      649.37     24.72 o 


  -1 -11   4       25.90        5.06     34.91 o 


   0 -11   4       62.95       31.56     16.02 o 


   1 -11   4       69.54       75.78     34.02 o 


   2 -11   4      619.48      602.35     26.01 o 


   3 -11   4       88.41       95.85     42.63 o 


   4 -11   4      196.89      221.41     19.89 o 


   5 -11   4      111.22      106.27     17.69 o 


   6 -11   4     1132.22     1172.83     33.71 o 


   7 -11   4        1.76       -6.82     15.70 o 


   8 -11   4      364.51      390.73     30.19 o 


   9 -11   4       86.72      114.35     20.00 o 


  10 -11   4      134.12      184.12     28.51 o 


  11 -11   4       11.52      -15.71     28.97 o 


  -8 -10   4       95.37       98.59     31.28 o 


  -6 -10   4      263.81      273.21     29.10 o 


  -5 -10   4      222.58      266.41     29.56 o 


  -4 -10   4     1372.43     1332.14     47.78 o 


  -3 -10   4      548.44      574.62     22.73 o 


  -2 -10   4      309.67      319.42     19.05 o 


  -1 -10   4      668.26      666.28     39.60 o 


   0 -10   4     2977.01     3152.45    113.08 o 


   1 -10   4       48.65       51.17     15.33 o 


   2 -10   4      248.83      236.26     22.64 o 


   3 -10   4      497.37      521.93     26.69 o 


   4 -10   4      761.66      815.52     66.32 o 


   5 -10   4       49.22       43.09     15.14 o 


   6 -10   4       15.73        7.63     16.07 o 


   7 -10   4      246.73      244.69     19.59 o 


   8 -10   4       72.58       67.90     20.23 o 


   9 -10   4       13.64       20.53     15.47 o 


  10 -10   4       51.45       99.12     25.08 o 


  11 -10   4      355.11      357.75     34.25 o 


  12 -10   4       62.75       38.28     26.99 o 


  -9  -9   4      408.64      465.38     35.90 o 


  -8  -9   4       20.34       29.17     24.55 o 


  -7  -9   4     1442.50     1380.97     51.61 o 


  -6  -9   4       55.71       55.04     25.54 o 


  -5  -9   4       95.31      119.98     25.21 o 


  -4  -9   4      118.15      133.83     22.50 o 


  -3  -9   4      649.84      654.98     22.63 o 


  -2  -9   4       49.41       65.22     13.90 o 


  -1  -9   4      138.48      128.26     16.15 o 


   0  -9   4      559.57      542.66     22.77 o 


   1  -9   4      610.50      633.36     31.35 o 


   2  -9   4     2339.33     2328.08     46.13 o 


   3  -9   4      148.16      175.85     25.70 o 


   4  -9   4      494.68      500.23     20.97 o 


   5  -9   4      579.27      601.54     36.40 o 


   6  -9   4     1554.14     1498.10     36.89 o 


   7  -9   4       80.53       66.54     14.93 o 


   8  -9   4     1214.31     1241.31     65.00 o 


   9  -9   4       83.64       76.33     13.30 o 


  10  -9   4      714.12      699.25     26.54 o 


  11  -9   4        4.68       -9.38     18.13 o 


  12  -9   4      835.85      875.92     31.10 o 


 -10  -8   4        0.76       -2.64     28.44 o 


  -9  -8   4      418.01      448.42     34.32 o 


  -8  -8   4       25.82       54.91     27.26 o 


  -7  -8   4      466.01      465.25     33.92 o 


  -6  -8   4       52.54       34.18     20.99 o 


  -5  -8   4     2313.33     2229.98     64.74 o 


  -4  -8   4     1203.12     1219.69     43.95 o 


  -3  -8   4       64.31       48.74     13.23 o 


  -2  -8   4     1230.62     1272.84     30.12 o 


  -1  -8   4     5246.76     5064.30     82.05 o 


   0  -8   4     1027.05      970.52     39.10 o 


   1  -8   4     1729.36     1633.13     35.64 o 


   2  -8   4      866.64      928.96     35.93 o 


   3  -8   4     2148.34     1968.60     30.64 o 


   4  -8   4      298.50      309.75     14.29 o 


   5  -8   4     2246.45     2266.70     43.62 o 


   6  -8   4      252.09      248.36     14.58 o 


   7  -8   4     1175.26     1146.47     22.99 o 


   8  -8   4      237.76      204.64     13.18 o 


   9  -8   4      212.51      204.40     13.93 o 


  10  -8   4       21.80       -1.71     23.76 o 


  11  -8   4      194.12      229.23     20.73 o 


  12  -8   4       86.25      114.39     49.00 o 


  13  -8   4      297.19      299.60     24.88 o 


 -10  -7   4      126.69       70.94     29.50 o 


  -9  -7   4      471.32      472.91     34.25 o 


  -8  -7   4        5.31       24.81     21.91 o 


  -7  -7   4      227.51      260.21     26.00 o 


  -6  -7   4      296.04      300.60     27.19 o 


  -5  -7   4      974.00      991.35     39.86 o 


  -4  -7   4      263.63      208.93     14.30 o 


  -3  -7   4     2716.80     2682.52     47.99 o 


  -2  -7   4      566.34      503.26     17.68 o 


  -1  -7   4      701.71      716.99     20.70 o 


   0  -7   4      419.85      410.11     16.59 o 


   1  -7   4     1069.10     1009.27     24.74 o 


   2  -7   4     1250.18     1355.37     29.61 o 


   3  -7   4      672.83      675.48     28.67 o 


   4  -7   4       44.17       51.18      7.00 o 


   5  -7   4      591.34      551.56     11.69 o 


   6  -7   4      203.53      203.74     20.26 o 


   7  -7   4        4.74       13.49      9.56 o 


   8  -7   4      360.90      392.18     18.05 o 


   9  -7   4     1121.04     1089.98     23.47 o 


  10  -7   4       72.13       62.65     16.27 o 


  11  -7   4      220.21      207.16     18.53 o 


  12  -7   4        0.95      -12.92     17.14 o 


  13  -7   4      338.36      372.73     36.63 o 


 -11  -6   4        3.55      -16.23     25.28 o 


 -10  -6   4       98.24       47.32     24.95 o 


  -9  -6   4      207.94      202.67     29.17 o 


  -8  -6   4       53.38       45.34     24.88 o 


  -7  -6   4      887.00      910.51     39.99 o 


  -6  -6   4      206.79      215.27     23.16 o 


  -5  -6   4      927.39      899.62     36.76 o 


  -4  -6   4       14.03       -3.60      9.43 o 


  -3  -6   4      361.41      358.19     10.82 o 


  -2  -6   4      107.68       94.92      7.26 o 


  -1  -6   4     1484.51     1530.55     22.64 o 


   0  -6   4     3389.46     3390.21     53.98 o 


   1  -6   4      944.43      823.30     36.43 o 


   2  -6   4      855.76      772.14     14.24 o 


   3  -6   4      882.65      863.77     17.39 o 


   4  -6   4     1499.11     1374.63     23.56 o 


   5  -6   4        1.67        5.57     10.00 o 


   6  -6   4     2868.44     2857.24     34.13 o 


   7  -6   4      181.90      178.01      8.88 o 


   8  -6   4      312.58      289.83     10.98 o 


   9  -6   4        5.16       17.08     11.07 o 


  10  -6   4     2192.86     2163.89     43.60 o 


  11  -6   4      345.71      295.29     24.75 o 


  12  -6   4     1231.88     1209.41     33.60 o 


  13  -6   4       22.68       35.04     22.57 o 


  14  -6   4      822.58      929.19     50.29 o 


 -11  -5   4       16.67       32.80     29.04 o 


 -10  -5   4       51.73       63.55     25.47 o 


  -9  -5   4       75.41       81.96     23.89 o 


  -8  -5   4      184.68      180.56     24.75 o 


  -7  -5   4      156.98      139.71     14.32 o 


  -6  -5   4     1201.23     1224.70     28.31 o 


  -5  -5   4       12.41       29.63     10.49 o 


  -4  -5   4     3011.32     2961.76     39.80 o 


  -3  -5   4     2266.03     2224.39     30.95 o 


  -2  -5   4     5644.21     5921.80     71.80 o 


  -1  -5   4      956.73      907.40     14.91 o 


   0  -5   4     3908.32     3764.31     59.91 o 


   1  -5   4     1805.98     1626.08     36.56 o 


   2  -5   4     5168.97     5114.95     62.40 o 


   3  -5   4    10157.36    10676.29    108.02 o 


   4  -5   4     4189.39     4310.03     71.90 o 


   5  -5   4     3104.96     2902.76     33.53 o 


   6  -5   4     3374.43     3151.24     36.44 o 


   7  -5   4     6061.89     6045.17     64.96 o 


   8  -5   4     1122.27     1094.35     27.02 o 


   9  -5   4      192.10      198.69      9.99 o 


  10  -5   4       31.61       62.49     20.46 o 


  11  -5   4     1346.58     1267.39     32.27 o 


  12  -5   4      659.97      696.36     25.85 o 


  13  -5   4      188.05      188.78     21.04 o 


  14  -5   4       78.68       95.49     32.67 o 


 -11  -4   4      423.01      451.00     36.43 o 


 -10  -4   4      420.82      371.41     33.33 o 


  -9  -4   4     1964.11     2022.56     42.83 o 


  -8  -4   4       27.37        6.53     13.92 o 


  -7  -4   4      945.62      968.12     25.94 o 


  -6  -4   4     1013.36      983.43     24.55 o 


  -5  -4   4     9181.06     9312.11    190.92 o 


  -4  -4   4      118.44      103.43      8.74 o 


  -3  -4   4    13444.80    13833.54    160.38 o 


  -2  -4   4     2329.11     2403.94     31.82 o 


  -1  -4   4     9270.94     9322.46    108.76 o 


   0  -4   4       20.93      129.75     60.81 o 


   1  -4   4     9941.51    10244.92    153.93 o 


   2  -4   4      129.65      151.64      5.83 o 


   3  -4   4     6072.08     5983.45     62.04 o 


   4  -4   4      459.21      581.33     10.24 o 


   5  -4   4     2684.31     2681.91     30.90 o 


   6  -4   4        9.06       11.74      6.12 o 


   7  -4   4     1179.84     1095.35     16.62 o 


   8  -4   4      199.15      187.73      9.10 o 


   9  -4   4      378.43      347.15     14.39 o 


  10  -4   4      386.76      384.92     16.89 o 


  11  -4   4      255.79      257.99     14.90 o 


  12  -4   4      153.48      162.72     17.99 o 


  13  -4   4      213.18      224.35     20.35 o 


  14  -4   4      207.86      158.45     30.82 o 


 -12  -3   4      144.91      161.42     28.51 o 


 -11  -3   4      191.70      149.94     19.34 o 


 -10  -3   4      254.64      259.02     20.33 o 


  -9  -3   4      617.25      575.40     23.10 o 


  -8  -3   4      393.17      393.29     15.57 o 


  -7  -3   4      240.31      245.96     15.77 o 


  -6  -3   4      300.74      278.82     14.58 o 


  -5  -3   4      383.11      385.14     14.52 o 


  -4  -3   4      512.17      463.38     13.23 o 


  -3  -3   4        2.75       -3.43      7.19 o 


  -2  -3   4       28.49       54.26      5.57 o 


  -1  -3   4      974.12      972.36     27.78 o 


   0  -3   4     1759.68     1915.19     32.40 o 


   1  -3   4     7418.16     8060.13    116.52 o 


   2  -3   4       54.64       63.37      4.14 o 


   3  -3   4     2200.06     2200.27     24.89 o 


   4  -3   4       12.90        8.87      4.37 o 


   5  -3   4     3230.12     3298.21     76.82 o 


   6  -3   4      226.59      269.96      8.74 o 


   7  -3   4     2440.84     2407.79     65.76 o 


   8  -3   4      220.77      248.03      9.46 o 


   9  -3   4     2199.93     2247.43     36.10 o 


  10  -3   4       62.41       64.37     11.71 o 


  11  -3   4      389.97      380.65     16.01 o 


  12  -3   4      264.77      235.58     15.26 o 


  13  -3   4      135.89      127.32     20.19 o 


  14  -3   4       25.37      -10.76     26.93 o 


 -12  -2   4        8.59       23.96     18.08 o 


 -11  -2   4       12.53       18.68     16.37 o 


 -10  -2   4       11.83       14.56     19.34 o 


  -9  -2   4      125.56      115.13     16.80 o 


  -8  -2   4      148.07      125.13     16.32 o 


  -7  -2   4      188.31      159.96     13.91 o 


  -6  -2   4        5.99       -7.66     14.32 o 


  -5  -2   4     2073.28     1995.37     49.23 o 


  -4  -2   4      501.24      560.75     11.61 o 


  -3  -2   4      950.69      854.52     16.56 o 


  -2  -2   4      840.18      861.95     13.81 o 


  -1  -2   4     6005.75     6538.50     93.81 o 


   0  -2   4     1630.24     1807.10     29.96 o 


   1  -2   4       23.33       40.72      5.67 o 


   2  -2   4     3154.14     3328.82     56.85 o 


   3  -2   4     2162.73     2122.42     23.82 o 


   4  -2   4     1161.86     1182.55     15.13 o 


   5  -2   4       31.16       27.29      8.81 o 


   6  -2   4      594.60      616.05     27.22 o 


   7  -2   4      644.42      688.31     12.42 o 


   8  -2   4        5.83       -6.62      6.62 o 


   9  -2   4       73.01       65.18      9.57 o 


  10  -2   4       88.72       89.06     22.37 o 


  11  -2   4       45.45       55.30     17.59 o 


  12  -2   4      198.66      214.91     14.55 o 


  13  -2   4        8.36       -6.30     17.85 o 


  14  -2   4      150.65      173.53     27.65 o 


 -12  -1   4       79.33       91.86     26.07 o 


 -11  -1   4        2.20        3.50     16.33 o 


 -10  -1   4      151.60      123.86     14.15 o 


  -9  -1   4        5.89        3.00     11.60 o 


  -8  -1   4        2.86      -12.14     12.14 o 


  -7  -1   4       25.87       17.45     10.61 o 


  -6  -1   4        6.93       -9.06      9.06 o 


  -5  -1   4     3839.53     3807.50     60.64 o 


  -4  -1   4      352.58      341.39     11.05 o 


  -3  -1   4    11903.57    12380.81    143.03 o 


  -2  -1   4      164.96      195.13      7.62 o 


  -1  -1   4     2298.47     2303.76     52.43 o 


   0  -1   4     2322.91     2525.86     39.05 o 


   1  -1   4    23107.26    24526.69    277.85 o 


   2  -1   4     3201.65     3559.68     38.57 o 


   3  -1   4     6330.16     6567.31     66.49 o 


   4  -1   4        0.02       -1.72      3.65 o 


   5  -1   4     2545.60     2416.82     27.28 o 


   6  -1   4     1284.73     1213.22     16.28 o 


   7  -1   4     2923.42     2783.38     32.22 o 


   8  -1   4      485.89      477.83     10.80 o 


   9  -1   4     1278.82     1257.94     27.72 o 


  10  -1   4      907.02      911.06     20.30 o 


  11  -1   4        0.26       23.23     32.17 o 


  12  -1   4      628.75      646.01     32.77 o 


  13  -1   4       12.30       -5.85     17.36 o 


  14  -1   4      742.00      723.08     40.65 o 


  15  -1   4        2.89       47.19     30.42 o 


 -12   0   4      201.30      220.98     21.44 o 


 -11   0   4       95.62       89.22     14.78 o 


 -10   0   4        1.64      -13.55     13.55 o 


  -9   0   4      340.85      333.50     15.64 o 


  -8   0   4      366.95      341.76     29.70 o 


  -7   0   4       31.45       22.81      9.98 o 


  -6   0   4        4.91        4.69      8.31 o 


  -5   0   4       39.83       43.22      9.05 o 


  -4   0   4       50.99       46.73      5.50 o 


  -3   0   4      276.65      326.16      8.20 o 


  -2   0   4       17.63       23.63      4.53 o 


  -1   0   4     5843.62     6118.83     88.23 o 


   0   0   4       45.86       39.38      3.68 o 


   1   0   4     2061.13     2175.57     28.08 o 


   2   0   4     1072.83     1127.17     13.41 o 


   3   0   4      173.59      175.49      4.53 o 


   4   0   4     9914.03    10793.14    107.70 o 


   5   0   4     9067.66     9794.17     98.51 o 


   6   0   4      567.85      501.02      9.28 o 


   7   0   4     5079.68     4926.33     52.79 o 


   8   0   4     2056.32     2038.95     25.50 o 


   9   0   4     1819.91     1833.61     29.32 o 


  10   0   4      659.82      629.84     20.26 o 


  11   0   4     4476.73     4443.63    141.16 o 


  12   0   4      646.65      672.36     50.52 o 


  13   0   4      236.12      230.47     20.63 o 


  14   0   4      554.19      613.87     58.93 o 


  15   0   4      177.85      245.63     31.35 o 


 -12   1   4        0.04        5.94     17.50 o 


 -11   1   4      253.41      242.35     16.40 o 


 -10   1   4       94.27       78.61     23.92 o 


  -9   1   4       83.13       86.56     13.06 o 


  -8   1   4      261.74      264.88     14.21 o 


  -7   1   4     3273.57     3329.22     62.36 o 


  -6   1   4       32.57       29.94      9.22 o 


  -5   1   4     6856.22     6880.13     82.70 o 


  -4   1   4      480.60      461.98     10.31 o 


  -3   1   4    15534.51    16150.99    185.28 o 


  -2   1   4       35.65       21.92      8.02 o 


  -1   1   4    23313.84    24697.58    343.30 o 


   0   1   4     6778.22     7317.93     84.87 o 


   1   1   4    25266.60    26894.41    305.55 o 


   2   1   4     1907.71     1918.95     24.93 o 


   3   1   4    22949.17    24553.19    343.69 o 


   4   1   4     1349.07     1351.61     16.13 o 


   5   1   4    11856.77    11888.92    118.81 o 


   6   1   4     1104.99     1076.49     14.76 o 


   7   1   4     9065.89     8873.37     90.96 o 


   8   1   4      728.45      674.62     12.27 o 


   9   1   4     3162.65     3059.42     42.91 o 


  10   1   4      314.80      304.95     13.79 o 


  11   1   4     1013.32     1011.80     44.02 o 


  12   1   4      145.29      136.39     17.73 o 


  13   1   4      725.94      785.97     53.39 o 


  14   1   4       12.77       -7.64     18.74 o 


 -12   2   4      329.12      379.11     37.72 o 


 -11   2   4      117.16      103.94     23.33 o 


 -10   2   4      909.78      903.17     31.21 o 


  -9   2   4     1006.27      950.47     23.02 o 


  -8   2   4     2479.98     2457.81     38.51 o 


  -7   2   4      109.51      123.04     14.88 o 


  -6   2   4     4042.59     3934.68     63.86 o 


  -5   2   4      179.86      210.44     22.17 o 


  -4   2   4     6019.54     6318.63     76.23 o 


  -3   2   4      511.60      561.53     11.33 o 


  -2   2   4     6825.23     6821.46    138.45 o 


  -1   2   4      623.31      682.50     11.35 o 


   0   2   4     4755.08     4927.65     58.27 o 


   1   2   4      190.09      213.78      5.21 o 


   2   2   4      219.77      172.33      8.91 o 


   3   2   4     1110.63     1190.78     17.18 o 


   4   2   4     3727.08     3858.89     47.77 o 


   5   2   4       33.28       27.61      9.96 o 


   6   2   4     1233.23     1151.35     16.07 o 


   7   2   4     1074.72     1163.80     26.73 o 


   8   2   4      909.54      858.76     22.11 o 


   9   2   4     1220.89     1200.46     22.19 o 


  10   2   4        1.48       -2.88      9.64 o 


  11   2   4        1.44      -15.61     15.61 o 


  12   2   4      961.33      880.51     45.57 o 


  13   2   4      125.55      142.40     38.14 o 


  14   2   4        0.84       21.38     19.59 o 


 -12   3   4      238.88      252.22     38.14 o 


 -11   3   4       33.28       10.41     16.80 o 


 -10   3   4      451.29      434.73     22.49 o 


  -9   3   4        1.27      -11.03     14.50 o 


  -8   3   4       96.46       91.37     12.05 o 


  -7   3   4      257.27      255.67     15.11 o 


  -6   3   4      334.89      309.82     14.77 o 


  -5   3   4      375.75      435.68     21.58 o 


  -4   3   4     2493.01     2618.00     39.96 o 


  -3   3   4       59.86       67.69      7.56 o 


  -2   3   4      143.75      123.85     11.68 o 


  -1   3   4     2811.21     2967.56     37.20 o 


   0   3   4     1390.39     1500.01     29.20 o 


   1   3   4     2313.36     2506.69     34.55 o 


   2   3   4     1536.88     1600.09     18.16 o 


   3   3   4      279.89      314.00      5.67 o 


   4   3   4      814.36      990.72     15.57 o 


   5   3   4      397.58      448.66     13.43 o 


   6   3   4     1950.08     1985.93     23.97 o 


   7   3   4      200.00      183.44     12.92 o 


   8   3   4       68.83       73.75      9.32 o 


   9   3   4      377.93      412.20     14.14 o 


  10   3   4      631.62      673.41     23.26 o 


  11   3   4        3.52        1.14     15.64 o 


  12   3   4      629.82      651.93     25.55 o 


  13   3   4      319.91      290.69     22.45 o 


  14   3   4       20.63       23.30     25.67 o 


 -12   4   4       10.86       22.88     44.71 o 


 -11   4   4      273.87      267.57     21.33 o 


 -10   4   4      229.87      207.86     33.03 o 


  -9   4   4     1364.05     1379.95     34.74 o 


  -8   4   4       17.75        6.96     13.25 o 


  -7   4   4     1332.12     1290.18     30.23 o 


  -6   4   4      147.57      143.45     13.83 o 


  -5   4   4     5125.61     5045.66     63.84 o 


  -4   4   4      949.37      996.47     18.04 o 


  -3   4   4     3339.38     3257.37     51.81 o 


  -2   4   4     1557.24     1613.24     28.53 o 


  -1   4   4     6402.48     6480.59     66.22 o 


   0   4   4      124.26      138.74      5.41 o 


   1   4   4     8264.91     8304.52     83.50 o 


   2   4   4     3090.08     3344.24     40.45 o 


   3   4   4    10763.52    11237.17    112.40 o 


   4   4   4      377.92      365.66      7.67 o 


   5   4   4    11413.95    11767.53    118.40 o 


   6   4   4     1943.22     2042.35     27.06 o 


   7   4   4     9204.47     9097.57     93.81 o 


   8   4   4       49.28       42.51      9.93 o 


   9   4   4     2476.97     2390.46     46.22 o 


  10   4   4        7.19        2.68     14.30 o 


  11   4   4     1732.81     1745.33     39.97 o 


  12   4   4      201.20      174.65     19.60 o 


  13   4   4      984.42      968.25     32.23 o 


  14   4   4       11.67       21.13     20.13 o 


 -12   5   4       55.40       64.69     21.17 o 


 -11   5   4      402.86      417.26     25.18 o 


 -10   5   4      828.98      828.25     43.89 o 


  -9   5   4      544.56      518.46     22.83 o 


  -8   5   4      714.04      684.94     32.80 o 


  -7   5   4       63.38       84.14     13.93 o 


  -6   5   4     3805.41     3826.76     51.62 o 


  -5   5   4     1020.00     1018.63     19.50 o 


  -4   5   4     7789.28     8147.40     98.54 o 


  -3   5   4     4624.47     4817.92     74.20 o 


  -2   5   4     1362.83     1362.33     26.13 o 


  -1   5   4       75.42       50.86      7.26 o 


   0   5   4     3635.34     3620.00     80.31 o 


   1   5   4      137.50      138.37      5.35 o 


   2   5   4     3540.12     3512.97     67.97 o 


   3   5   4       51.74       57.50      6.93 o 


   4   5   4     1364.21     1255.41     20.62 o 


   5   5   4       39.56       58.34      6.14 o 


   6   5   4     1561.55     1582.03     25.87 o 


   7   5   4       32.33       22.82      6.78 o 


   8   5   4       92.62      105.61     12.90 o 


   9   5   4        9.89        4.10     13.52 o 


  10   5   4       46.05       34.80     16.63 o 


  11   5   4       73.46       78.42     17.20 o 


  12   5   4       25.48       38.87     18.64 o 


  13   5   4      230.11      259.87     23.39 o 


  14   5   4       30.24       42.67     20.55 o 


 -12   6   4      668.17      750.66     31.59 o 


 -11   6   4        2.50       -3.67     19.97 o 


 -10   6   4      580.79      561.93     25.43 o 


  -9   6   4        0.40       -7.03     16.01 o 


  -8   6   4      995.11      927.12     27.90 o 


  -7   6   4      189.50      179.16     15.62 o 


  -6   6   4      369.31      358.63     16.10 o 


  -5   6   4       23.47        8.20      9.00 o 


  -4   6   4      197.17      181.29     12.29 o 


  -3   6   4      714.97      638.64     24.29 o 


  -2   6   4      977.43     1048.77     18.63 o 


  -1   6   4     1911.60     1829.48     21.77 o 


   0   6   4      310.75      396.25     15.57 o 


   1   6   4      604.63      513.52      9.16 o 


   2   6   4      421.38      432.17      8.87 o 


   3   6   4     5866.03     5888.31     61.80 o 


   4   6   4     3423.52     3592.44     49.43 o 


   5   6   4     2954.23     2928.85     34.01 o 


   6   6   4      261.68      252.30      8.76 o 


   7   6   4     4530.77     4491.92     50.37 o 


   8   6   4       90.71       99.04     13.32 o 


   9   6   4     3422.81     3356.45     60.17 o 


  10   6   4      250.49      222.95     17.29 o 


  11   6   4     1218.35     1237.13     33.66 o 


  12   6   4       25.25       18.07     27.26 o 


  13   6   4      540.37      545.11     41.61 o 


  14   6   4       52.33       56.29     31.87 o 


 -11   7   4       22.90        1.70     24.62 o 


 -10   7   4      171.10      157.06     20.31 o 


  -9   7   4      126.32      141.19     19.83 o 


  -8   7   4      826.33      843.85     26.74 o 


  -7   7   4        0.50       -0.20     14.02 o 


  -6   7   4     2859.79     2723.92     57.12 o 


  -5   7   4      116.57      139.74     14.25 o 


  -4   7   4     2921.71     3042.97     52.75 o 


  -3   7   4       89.16       81.19     10.73 o 


  -2   7   4     4844.78     4733.60     60.51 o 


  -1   7   4       13.40        7.76      7.63 o 


   0   7   4     5463.82     5492.87     57.93 o 


   1   7   4      396.34      437.26     10.76 o 


   2   7   4     4064.95     4026.04     44.16 o 


   3   7   4     1347.80     1395.91     19.01 o 


   4   7   4      501.94      465.23     10.53 o 


   5   7   4       27.44       42.51      7.69 o 


   6   7   4     1105.47     1038.35     17.16 o 


   7   7   4        0.87       -4.53      9.51 o 


   8   7   4       35.34       26.76     13.15 o 


   9   7   4       29.15       17.86     18.61 o 


  10   7   4      403.26      390.47     20.66 o 


  11   7   4      215.39      204.57     19.48 o 


  12   7   4        5.53       14.30     19.16 o 


  13   7   4       96.36      106.80     20.00 o 


 -11   8   4       44.97        9.34     35.44 o 


 -10   8   4      149.77      175.24     21.42 o 


  -9   8   4        4.25      -15.30     17.35 o 


  -8   8   4      595.90      603.33     24.82 o 


  -7   8   4      284.96      263.03     23.23 o 


  -6   8   4      306.98      296.76     14.52 o 


  -5   8   4       94.88      110.38     11.22 o 


  -4   8   4        6.33       17.53     12.02 o 


  -3   8   4        2.55       -7.90     11.45 o 


  -2   8   4      136.79      136.34     13.43 o 


  -1   8   4      596.79      605.45     14.82 o 


   0   8   4       57.30       60.71      7.99 o 


   1   8   4      388.76      421.04     19.37 o 


   2   8   4        3.46       12.67      6.46 o 


   3   8   4      255.51      226.08      8.49 o 


   4   8   4        4.85       -1.20     10.29 o 


   5   8   4      148.55      140.94      8.74 o 


   6   8   4        4.98        4.97      7.95 o 


   7   8   4      116.01      104.69     11.20 o 


   8   8   4       19.19       22.53     14.29 o 


   9   8   4       85.77       74.75     16.16 o 


  10   8   4       11.04       -8.28     14.44 o 


  11   8   4        2.74       26.15     24.88 o 


  12   8   4       46.10       58.52     20.16 o 


  13   8   4        1.68       -0.85     19.51 o 


 -11   9   4      238.15      261.32     29.93 o 


 -10   9   4      235.87      219.72     27.49 o 


  -9   9   4      250.49      256.36     21.90 o 


  -8   9   4        0.10      -15.46     15.70 o 


  -7   9   4      867.65      812.17     26.41 o 


  -6   9   4      167.32      162.12     12.75 o 


  -5   9   4      941.88      911.01     21.49 o 


  -4   9   4      822.83      753.77     76.39 o 


  -3   9   4     1169.42     1113.27     27.40 o 


  -2   9   4      455.80      481.44     14.56 o 


  -1   9   4     2669.13     2486.88     36.68 o 


   0   9   4      119.54      103.35      9.22 o 


   1   9   4     3710.12     3479.75    121.56 o 


   2   9   4       53.67       51.38     11.32 o 


   3   9   4     1343.56     1260.51     24.12 o 


   4   9   4        3.76        0.16      7.40 o 


   5   9   4     1746.00     1717.78     31.61 o 


   6   9   4     2039.58     2011.78     32.39 o 


   7   9   4     1265.73     1314.16     25.56 o 


   8   9   4      201.06      231.69     17.17 o 


   9   9   4     1486.39     1515.42     36.06 o 


  10   9   4      236.76      224.82     18.83 o 


  11   9   4     1687.34     1636.04     40.71 o 


  12   9   4      347.88      339.65     23.51 o 


 -10  10   4      187.77      158.16     22.53 o 


  -9  10   4      122.75      129.10     20.34 o 


  -8  10   4      611.00      636.07     26.84 o 


  -7  10   4      685.13      614.81     27.49 o 


  -6  10   4     1782.38     1740.69     32.14 o 


  -5  10   4       61.83       65.28     14.22 o 


  -4  10   4     3680.28     3599.65     89.32 o 


  -3  10   4       83.55       86.13     14.16 o 


  -2  10   4     2353.08     2288.95     35.93 o 


  -1  10   4     1743.37     1633.85     28.02 o 


   0  10   4     4840.68     4790.83    110.27 o 


   1  10   4     1409.16     1349.38     24.81 o 


   2  10   4     2965.58     2773.89     40.65 o 


   3  10   4     1881.69     1905.42     31.06 o 


   4  10   4      305.55      294.92     10.78 o 


   5  10   4     4222.64     4183.11     58.60 o 


   6  10   4     2293.50     2370.50     52.96 o 


   7  10   4      127.91      118.90     16.22 o 


   8  10   4     1698.50     1724.01     39.24 o 


   9  10   4      325.05      285.74     33.39 o 


  10  10   4      196.38      247.98     23.03 o 


  11  10   4        3.65        8.71     19.37 o 


  12  10   4      399.19      438.20     26.15 o 


 -10  11   4      887.30      879.95     47.45 o 


  -9  11   4      125.20      117.90     21.37 o 


  -8  11   4      559.83      606.08     26.97 o 


  -7  11   4      203.99      206.39     19.25 o 


  -6  11   4     1371.08     1370.73     28.70 o 


  -5  11   4      218.67      238.20     15.17 o 


  -4  11   4     1989.37     1937.12     42.24 o 


  -3  11   4      192.48      206.45     24.15 o 


  -2  11   4     1289.97     1252.72     25.27 o 


  -1  11   4      558.96      531.48     19.37 o 


   0  11   4     1588.88     1587.99     28.34 o 


   1  11   4        6.92        6.98     10.86 o 


   2  11   4     1521.91     1526.23     27.68 o 


   3  11   4      122.62      119.94     11.51 o 


   4  11   4        3.36        3.08     10.91 o 


   5  11   4        8.81        8.12     10.69 o 


   6  11   4       87.47      106.89     27.39 o 


   7  11   4        3.58      -11.03     14.22 o 


   8  11   4       63.73       62.20     19.34 o 


   9  11   4      130.66      110.70     18.05 o 


  10  11   4       50.47       43.97     22.01 o 


  11  11   4       86.63      101.83     19.14 o 


  -9  12   4      374.95      393.68     26.55 o 


  -8  12   4       22.65       11.41     31.68 o 


  -7  12   4      243.73      268.16     59.43 o 


  -6  12   4       10.74       36.45     19.47 o 


  -5  12   4      386.35      408.57     33.56 o 


  -4  12   4      274.28      293.18     19.45 o 


  -3  12   4      289.41      309.66     39.50 o 


  -2  12   4      446.74      421.01     21.29 o 


  -1  12   4      356.29      322.54     25.41 o 


   0  12   4      176.78      171.54     13.05 o 


   1  12   4      246.99      281.38     14.32 o 


   2  12   4       73.11       67.11     12.58 o 


   3  12   4      231.37      227.95     14.52 o 


   4  12   4      101.98      106.01     16.76 o 


   5  12   4        0.44      -13.23     23.00 o 


   6  12   4      336.21      316.68     20.04 o 


   7  12   4       20.48       23.63     20.85 o 


   8  12   4      200.44      163.59     18.91 o 


   9  12   4       27.11       23.30     18.17 o 


  10  12   4      105.80       82.36     52.13 o 


  -8  13   4        0.66      -27.50     35.47 o 


  -7  13   4       48.14       15.22     18.97 o 


  -6  13   4      194.75      201.56     16.89 o 


  -5  13   4      289.49      264.06     16.59 o 


  -4  13   4       11.49       19.44     18.07 o 


  -3  13   4       73.01       79.26     18.38 o 


  -2  13   4       72.89       91.44     26.07 o 


  -1  13   4        9.01       33.23     15.84 o 


   0  13   4       92.40       90.01     13.36 o 


   1  13   4      325.56      313.06     16.14 o 


   2  13   4        3.33        0.40     11.97 o 


   3  13   4      134.13      117.21     13.91 o 


   4  13   4      132.03      153.19     18.74 o 


   5  13   4      371.34      361.58     33.92 o 


   6  13   4      109.05       98.59     17.45 o 


   7  13   4       28.69       51.67     25.01 o 


   8  13   4      749.83      793.83     41.58 o 


  -7  14   4       45.23       10.53     19.51 o 


  -6  14   4       74.16       89.82     16.35 o 


  -5  14   4       69.87       79.19     23.23 o 


  -4  14   4      712.01      668.99     27.19 o 


  -3  14   4        1.14       -1.18     24.32 o 


  -2  14   4      381.97      383.65     22.98 o 


  -1  14   4        0.13       10.59     12.81 o 


   0  14   4      184.48      180.36     14.68 o 


   1  14   4        9.28      -12.91     12.91 o 


   2  14   4      410.49      459.14     23.92 o 


   3  14   4       74.52       83.98     18.89 o 


   4  14   4      233.78      216.45     20.54 o 


   5  14   4       10.99       31.65     19.37 o 


   6  14   4      136.94      126.64     27.72 o 


  -6  15   4       23.35        9.12     16.33 o 


  -5  15   4       19.98        0.79     15.96 o 


  -4  15   4       43.57       25.15     22.01 o 


  -3  15   4        0.24        3.79     19.02 o 


  -2  15   4      135.76      181.04     73.02 o 


  -1  15   4       71.44       78.68     27.32 o 


   0  15   4      243.87      245.24     17.40 o 


   1  15   4       29.30        2.10     14.53 o 


   2  15   4      112.02      126.38     28.51 o 


   3  15   4       17.14       29.76     26.33 o 


   4  15   4      670.65      709.16     40.19 o 


   5  15   4      282.78      247.41     32.40 o 


  -4  16   4      492.88      506.19     39.07 o 


  -3  16   4       59.13       49.50     21.32 o 


  -2  16   4      239.04      300.52     24.49 o 


  -1  16   4       70.25       49.37     19.00 o 


   0  16   4      412.97      426.17     51.64 o 


   1  16   4      328.29      344.15     37.62 o 


   2  16   4      423.14      439.91     37.48 o 


   3  16   4       32.07       67.18     31.81 o 


   4  16   4      256.99      339.01     36.16 o 


   5  16   4       79.13      115.42     30.95 o 


   1  17   4      128.28      230.51     36.23 o 


  -1 -15   5       81.30       97.33     24.05 o 


   0 -15   5       20.60        2.22     23.19 o 


   1 -15   5       27.67       45.93     24.21 o 


   2 -15   5        2.27      -22.21     22.21 o 


   3 -15   5        8.14       -8.20     22.79 o 


   4 -15   5        9.18       30.46     47.88 o 


   5 -15   5       17.76       29.40     21.70 o 


  -3 -14   5       24.59       34.91     28.91 o 


  -2 -14   5      194.04      178.63     22.27 o 


  -1 -14   5      126.63      104.85     22.00 o 


   0 -14   5      193.49      217.65     40.26 o 


   1 -14   5       74.60       69.60     20.67 o 


   2 -14   5      572.94      634.90     30.63 o 


   3 -14   5       41.24       30.12     22.68 o 


   4 -14   5      253.27      259.83     29.33 o 


   5 -14   5       17.13        2.82     21.28 o 


   6 -14   5      116.18      131.02     23.89 o 


   7 -14   5       40.47       39.78     21.28 o 


  -5 -13   5      263.05      333.27     34.71 o 


  -4 -13   5        2.69      -10.95     29.76 o 


  -3 -13   5      199.80      228.14     31.02 o 


  -2 -13   5      186.37      214.47     22.20 o 


  -1 -13   5      544.91      518.73     60.28 o 


   0 -13   5        2.14        7.51     19.18 o 


   1 -13   5      442.94      432.42     25.95 o 


   2 -13   5        0.31      -10.64     20.06 o 


   3 -13   5       17.01        4.18     19.46 o 


   4 -13   5        7.92       27.35     19.92 o 


   5 -13   5      155.83      148.32     23.10 o 


   6 -13   5       64.28       74.86     21.22 o 


   7 -13   5      228.20      225.09     22.73 o 


   8 -13   5       23.68       12.86     20.64 o 


   9 -13   5      246.45      229.05     25.27 o 


  -6 -12   5        1.02      -23.49     29.30 o 


  -5 -12   5      135.75       94.96     27.85 o 


  -4 -12   5       65.73      107.83     27.06 o 


  -3 -12   5      227.23      181.48     30.55 o 


  -2 -12   5        0.99       10.55     17.49 o 


  -1 -12   5      417.75      358.72     22.30 o 


   0 -12   5       64.99       65.67     42.86 o 


   1 -12   5        8.29      -12.79     17.84 o 


   2 -12   5       29.24       33.45     18.37 o 


   3 -12   5       11.14       11.94     41.97 o 


   4 -12   5      578.98      537.99     26.69 o 


   5 -12   5       22.14       18.89     19.02 o 


   6 -12   5      353.25      350.14     23.66 o 


   7 -12   5       17.64        1.21     73.02 o 


   8 -12   5      341.68      339.65     33.52 o 


   9 -12   5       36.01       82.96     39.86 o 


  10 -12   5      241.30      243.80     23.26 o 


  -7 -11   5       99.02      126.71     33.19 o 


  -6 -11   5      188.58      195.60     30.42 o 


  -5 -11   5      124.74       86.65     26.73 o 


  -4 -11   5      347.00      367.65     31.35 o 


  -3 -11   5        2.81       -5.52     22.11 o 


  -2 -11   5      547.39      548.27     25.00 o 


  -1 -11   5        0.83      -16.15     16.15 o 


   0 -11   5     1630.25     1653.33     63.29 o 


   1 -11   5       31.88       22.26     26.46 o 


   2 -11   5     1071.43     1077.39     36.26 o 


   3 -11   5       62.25       69.16     19.67 o 


   4 -11   5      903.67      947.49     30.24 o 


   5 -11   5       10.83       -4.27     18.11 o 


   6 -11   5     1088.81     1129.21     44.91 o 


   7 -11   5      470.63      466.25     24.18 o 


   8 -11   5      784.27      860.82     32.37 o 


   9 -11   5      116.83      148.02     20.70 o 


  10 -11   5      388.95      413.06     27.45 o 


  11 -11   5       85.60       68.37     29.76 o 


  -8 -10   5        9.67        6.14     30.69 o 


  -7 -10   5      966.51     1046.85     48.31 o 


  -6 -10   5      241.20      216.46     28.84 o 


  -5 -10   5      766.01      832.11     42.30 o 


  -4 -10   5      244.74      281.33     30.36 o 


  -3 -10   5     1769.50     1744.51     39.98 o 


  -2 -10   5       15.33       19.27     16.05 o 


  -1 -10   5     1872.57     1892.46     42.06 o 


   0 -10   5      912.07      931.08     29.14 o 


   1 -10   5     2528.87     2544.75     58.83 o 


   2 -10   5     1259.65     1288.80     33.90 o 


   3 -10   5     2614.99     2668.43     53.42 o 


   4 -10   5       68.57       92.97     25.64 o 


   5 -10   5      245.21      222.12     18.03 o 


   6 -10   5      836.97      809.06     27.38 o 


   7 -10   5      713.52      813.67     27.62 o 


   8 -10   5       16.40       34.78     15.64 o 


   9 -10   5      891.17      908.57     29.61 o 


  10 -10   5        0.16       -9.42     21.58 o 


  11 -10   5      152.89      166.17     30.09 o 


  12 -10   5        9.98       27.39     29.04 o 


  -9  -9   5      292.48      285.95     36.16 o 


  -8  -9   5      134.08       88.17     30.82 o 


  -7  -9   5      245.19      215.73     29.24 o 


  -6  -9   5      156.71      113.18     26.07 o 


  -5  -9   5      624.25      585.29     35.57 o 


  -4  -9   5       59.11       89.02     24.68 o 


  -3  -9   5       12.44        2.75     27.02 o 


  -2  -9   5       21.29       17.73     14.66 o 


  -1  -9   5      345.20      351.53     18.55 o 


   0  -9   5      119.65      118.15     34.58 o 


   1  -9   5        3.70       -0.22     13.10 o 


   2  -9   5        2.57       -3.14     23.66 o 


   3  -9   5       23.86       18.41     19.20 o 


   4  -9   5      356.03      341.28     18.33 o 


   5  -9   5       17.93       18.17     33.19 o 


   6  -9   5       99.54      126.73     16.03 o 


   7  -9   5        2.51       11.45     15.40 o 


   8  -9   5      387.24      377.61     20.86 o 


   9  -9   5      140.25      138.91     19.17 o 


  10  -9   5      133.86      173.63     37.81 o 


  11  -9   5        4.64       -4.69     25.34 o 


  12  -9   5        3.43       42.83     28.38 o 


  -9  -8   5      432.14      457.07     39.00 o 


  -8  -8   5       54.43       36.10     25.54 o 


  -7  -8   5      665.29      634.79     39.00 o 


  -6  -8   5        2.99      -19.40     20.79 o 


  -5  -8   5      381.25      373.46     28.51 o 


  -4  -8   5      595.88      608.59     33.59 o 


  -3  -8   5      365.59      354.74     17.33 o 


  -2  -8   5      722.54      706.96     22.33 o 


  -1  -8   5      624.42      564.81     20.00 o 


   0  -8   5      809.92      788.83     23.18 o 


   1  -8   5     2044.45     1950.16     86.39 o 


   2  -8   5      375.30      395.80     18.29 o 


   3  -8   5      572.74      548.08     17.42 o 


   4  -8   5     1093.78     1112.59     21.64 o 


   5  -8   5      862.94      879.57     19.02 o 


   6  -8   5        3.18        4.55     12.81 o 


   7  -8   5       12.38        9.69     13.18 o 


   8  -8   5       45.87       71.16     15.44 o 


   9  -8   5       19.71       32.00     17.42 o 


  10  -8   5      363.36      362.03     25.44 o 


  11  -8   5      118.80       88.98     19.44 o 


  12  -8   5       17.97       15.60     31.41 o 


  13  -8   5      153.58      178.00     22.80 o 


 -10  -7   5       70.28       53.26     30.95 o 


  -9  -7   5       32.16       58.80     28.97 o 


  -8  -7   5        0.45       13.20     26.13 o 


  -7  -7   5       49.76       46.92     22.64 o 


  -6  -7   5        0.25       23.63     20.79 o 


  -5  -7   5      333.96      331.35     26.79 o 


  -4  -7   5       79.26       59.53     21.71 o 


  -3  -7   5        8.43       17.19     12.08 o 


  -2  -7   5      759.31      718.73     21.68 o 


  -1  -7   5      996.03      962.21     24.82 o 


   0  -7   5       20.19        5.08     11.44 o 


   1  -7   5     4559.00     4638.25     75.23 o 


   2  -7   5       36.51       77.00     37.55 o 


   3  -7   5     1387.41     1353.70     27.09 o 


   4  -7   5       99.30      124.19     18.41 o 


   5  -7   5     2514.64     2515.95     38.18 o 


   6  -7   5       29.93       21.57      9.04 o 


   7  -7   5       33.95       32.81      8.77 o 


   8  -7   5      128.81      121.76     12.10 o 


   9  -7   5      421.57      457.75     23.82 o 


  10  -7   5       97.22       81.36     16.52 o 


  11  -7   5       49.06       31.66     23.92 o 


  12  -7   5       76.17       55.40     18.59 o 


  13  -7   5        3.95      -10.26     18.15 o 


 -10  -6   5       12.72        9.77     29.37 o 


  -9  -6   5      702.82      719.33     39.99 o 


  -8  -6   5       22.98       27.39     23.10 o 


  -7  -6   5      644.20      606.28     34.05 o 


  -6  -6   5       23.21       12.14     21.91 o 


  -5  -6   5      479.72      518.05     30.75 o 


  -4  -6   5      242.42      245.63     22.24 o 


  -3  -6   5      694.66      647.26     19.25 o 


  -2  -6   5       69.64       61.78     11.04 o 


  -1  -6   5      638.27      591.28     18.55 o 


   0  -6   5      345.21      332.49     14.60 o 


   1  -6   5      228.21      190.40     12.35 o 


   2  -6   5      421.12      417.29     16.05 o 


   3  -6   5      511.44      507.59     13.16 o 


   4  -6   5     1489.22     1442.57     32.04 o 


   5  -6   5       38.93       41.39      6.85 o 


   6  -6   5     1360.59     1335.50     19.55 o 


   7  -6   5     1056.90     1030.94     26.93 o 


   8  -6   5      375.68      363.48     11.54 o 


   9  -6   5      208.43      209.01     13.15 o 


  10  -6   5      787.30      769.39     24.88 o 


  11  -6   5      174.86      148.23     17.02 o 


  12  -6   5      322.79      365.81     20.67 o 


  13  -6   5       53.40       39.86     19.10 o 


  14  -6   5      617.20      724.28     43.29 o 


 -11  -5   5        0.79       13.92     27.32 o 


 -10  -5   5       25.63       26.93     25.94 o 


  -9  -5   5      204.24      221.74     28.58 o 


  -8  -5   5      120.08      101.43     24.29 o 


  -7  -5   5      918.22      937.50     41.18 o 


  -6  -5   5       16.40       15.71     19.27 o 


  -5  -5   5      185.78      219.96     23.89 o 


  -4  -5   5      369.11      375.17     25.94 o 


  -3  -5   5     2893.35     2807.65     48.22 o 


  -2  -5   5      528.66      551.71     11.76 o 


  -1  -5   5     6149.20     6156.13     74.28 o 


   0  -5   5     1100.61     1023.89     22.74 o 


   1  -5   5    13999.11    14042.07    201.48 o 


   2  -5   5      480.20      608.77     17.13 o 


   3  -5   5    11425.21    11247.23    113.90 o 


   4  -5   5       38.80       50.66     11.75 o 


   5  -5   5    10521.16    11057.72    112.70 o 


   6  -5   5     1693.62     1661.35     22.37 o 


   7  -5   5     3481.09     3379.35     39.37 o 


   8  -5   5     1984.21     1979.80     29.73 o 


   9  -5   5     1378.41     1409.64     21.74 o 


  10  -5   5      247.73      237.07     13.13 o 


  11  -5   5     1759.49     1735.12     38.40 o 


  12  -5   5       93.53      111.83     18.51 o 


  13  -5   5      909.32      997.03     45.73 o 


  14  -5   5       30.80        3.96     26.79 o 


 -11  -4   5      662.62      638.29     39.33 o 


 -10  -4   5       34.86       29.89     24.88 o 


  -9  -4   5      570.49      584.50     37.88 o 


  -8  -4   5      865.51      873.55     41.18 o 


  -7  -4   5      712.83      659.21     22.50 o 


  -6  -4   5     1755.02     1679.66     34.58 o 


  -5  -4   5     1065.00     1033.92     24.42 o 


  -4  -4   5     2336.84     2356.09     41.11 o 


  -3  -4   5      508.28      443.26     11.15 o 


  -2  -4   5      348.10      321.80      8.91 o 


  -1  -4   5     1203.41     1091.01     20.42 o 


   0  -4   5     2040.37     1937.39     34.62 o 


   1  -4   5     2632.97     2669.38     44.27 o 


   2  -4   5     7915.51     8589.44    125.45 o 


   3  -4   5      177.13      156.93      6.10 o 


   4  -4   5      156.55      257.42     13.43 o 


   5  -4   5      111.46      104.16     11.58 o 


   6  -4   5      373.03      354.30      9.46 o 


   7  -4   5     1222.51     1190.68     17.91 o 


   8  -4   5      356.37      342.92     10.47 o 


   9  -4   5      135.51      121.48     19.80 o 


  10  -4   5       88.54       84.12     11.59 o 


  11  -4   5      260.27      250.74     28.08 o 


  12  -4   5       46.41       39.98     13.96 o 


  13  -4   5        0.77        7.33     24.68 o 


  14  -4   5      118.85       77.01     32.27 o 


 -11  -3   5      107.27      143.54     28.31 o 


 -10  -3   5      327.60      326.60     32.73 o 


  -9  -3   5        0.42        4.36     15.84 o 


  -8  -3   5      347.45      350.29     18.74 o 


  -7  -3   5       22.13        8.84     13.99 o 


  -6  -3   5      867.21      838.11     22.64 o 


  -5  -3   5       98.91       93.38     12.21 o 


  -4  -3   5     1644.87     1616.36     24.33 o 


  -3  -3   5     3051.63     3117.90     40.64 o 


  -2  -3   5      731.09      732.55     21.61 o 


  -1  -3   5      107.05       64.70      5.27 o 


   0  -3   5     1195.34     1149.31     22.72 o 


   1  -3   5     5594.51     5871.04     87.17 o 


   2  -3   5     5043.49     5322.75     63.70 o 


   3  -3   5     3185.94     3370.92     37.45 o 


   4  -3   5     2115.79     2175.69     25.38 o 


   5  -3   5      584.53      543.18     11.52 o 


   6  -3   5      938.80      954.93     14.64 o 


   7  -3   5      363.26      378.23      9.70 o 


   8  -3   5     2083.35     2101.31     26.98 o 


   9  -3   5      358.33      366.79     11.22 o 


  10  -3   5       11.49       10.34      9.64 o 


  11  -3   5      242.76      240.04     20.26 o 


  12  -3   5      583.71      598.80     24.31 o 


  13  -3   5       13.08       11.18     18.05 o 


  14  -3   5      240.48      269.32     35.11 o 


 -11  -2   5        0.60        4.82     17.49 o 


 -10  -2   5        0.20        0.73     15.77 o 


  -9  -2   5        6.57        2.18     13.99 o 


  -8  -2   5       93.81       71.47     14.98 o 


  -7  -2   5      292.56      303.04     16.83 o 


  -6  -2   5      783.77      756.74     20.99 o 


  -5  -2   5     1769.56     1709.95     32.80 o 


  -4  -2   5        3.35       15.85     11.19 o 


  -3  -2   5      857.80      810.49     14.49 o 


  -2  -2   5      304.26      343.30      8.76 o 


  -1  -2   5     9928.06    10990.77    127.27 o 


   0  -2   5     1446.65     1469.32     19.97 o 


   1  -2   5     3312.84     3205.48     39.37 o 


   2  -2   5     1512.03     1515.14     20.47 o 


   3  -2   5     3599.89     3516.06     37.61 o 


   4  -2   5       22.44       38.32      4.74 o 


   5  -2   5     7774.32     7783.73     79.69 o 


   6  -2   5     3259.70     3651.33     40.28 o 


   7  -2   5     3822.15     3717.35     41.54 o 


   8  -2   5      384.52      365.69      9.86 o 


   9  -2   5     5338.54     5289.03     73.09 o 


  10  -2   5      689.16      682.27     20.82 o 


  11  -2   5      687.38      682.13     32.53 o 


  12  -2   5       72.50       78.28     19.67 o 


  13  -2   5     1201.10     1217.67     34.58 o 


  14  -2   5       76.33       49.90     20.79 o 


  15  -2   5       57.14       72.46     33.13 o 


 -12  -1   5       43.16       38.21     20.13 o 


 -11  -1   5      734.44      789.28     40.32 o 


 -10  -1   5       27.40       53.49     27.95 o 


  -9  -1   5      226.35      233.91     21.81 o 


  -8  -1   5     1673.42     1730.06     49.79 o 


  -7  -1   5     2880.10     2831.99     50.92 o 


  -6  -1   5       80.38       80.61     12.25 o 


  -5  -1   5     3685.22     3632.77     62.83 o 


  -4  -1   5     1763.39     1739.17     25.12 o 


  -3  -1   5     4233.25     4248.33     63.70 o 


  -2  -1   5      271.15      342.67      8.36 o 


  -1  -1   5    15204.70    15759.42    180.44 o 


   0  -1   5     5550.97     5875.80    128.82 o 


   1  -1   5    11920.99    12282.47    170.65 o 


   2  -1   5     6189.53     6467.39     65.77 o 


   3  -1   5     5282.72     5457.91     64.13 o 


   4  -1   5       36.74       24.76      4.29 o 


   5  -1   5     2540.92     2399.10     27.25 o 


   6  -1   5      851.34      885.84     13.32 o 


   7  -1   5     2875.88     2930.52     70.58 o 


   8  -1   5        6.84       13.61      6.83 o 


   9  -1   5      384.99      379.03     10.92 o 


  10  -1   5      395.06      356.14     14.10 o 


  11  -1   5       36.12       30.20     16.17 o 


  12  -1   5      181.05      175.66     17.75 o 


  13  -1   5       22.28       42.20     18.18 o 


  14  -1   5        0.57       11.30     19.08 o 


  15  -1   5       78.62       82.47     35.60 o 


 -12   0   5      362.23      359.06     24.40 o 


 -11   0   5      392.10      371.49     22.16 o 


 -10   0   5      579.82      609.87     24.73 o 


  -9   0   5      188.34      176.05     17.85 o 


  -8   0   5      480.21      512.35     19.94 o 


  -7   0   5      574.94      530.69     19.48 o 


  -6   0   5     6957.00     6859.33    173.73 o 


  -5   0   5      275.20      305.55     13.34 o 


  -4   0   5     2445.93     2379.76     32.07 o 


  -3   0   5     1257.97     1338.35     19.99 o 


  -2   0   5    11874.16    12759.18    147.27 o 


  -1   0   5     2529.85     2654.97     41.91 o 


   0   0   5       13.88       36.20      4.44 o 


   1   0   5       11.13       13.03      4.97 o 


   2   0   5       48.82       85.61      8.91 o 


   3   0   5       59.12       42.93      5.77 o 


   4   0   5       53.34       55.30      3.99 o 


   5   0   5    13820.09    15149.29    150.60 o 


   6   0   5      255.78      263.08      7.19 o 


   7   0   5     3179.89     3050.22     34.72 o 


   8   0   5      419.54      400.16     20.62 o 


   9   0   5     3120.25     2915.52    114.17 o 


  10   0   5       57.03       38.28     10.09 o 


  11   0   5     2606.04     2649.96     68.34 o 


  12   0   5       87.00       81.38     33.76 o 


  13   0   5      659.64      697.10     48.47 o 


  14   0   5       33.84        8.23     19.04 o 


  15   0   5      135.51      169.64     24.19 o 


 -12   1   5        9.00       11.61     19.18 o 


 -11   1   5        1.01      -11.30     17.16 o 


 -10   1   5        0.17        2.50     19.96 o 


  -9   1   5       32.16       47.49     15.53 o 


  -8   1   5       38.70       32.27     14.02 o 


  -7   1   5      358.62      381.33     17.43 o 


  -6   1   5      228.43      216.27     28.05 o 


  -5   1   5      314.70      307.00     26.86 o 


  -4   1   5     1992.09     2183.89     38.11 o 


  -3   1   5      104.78       84.80      6.64 o 


  -2   1   5     1770.61     1799.09     27.09 o 


  -1   1   5      550.27      550.32     12.93 o 


   0   1   5       52.62       44.35      4.49 o 


   1   1   5     6360.60     6648.16     67.39 o 


   2   1   5     5067.24     5115.55     84.77 o 


   3   1   5       11.44       17.01      8.45 o 


   4   1   5     1482.95     1332.10     17.16 o 


   5   1   5      356.59      313.57      6.79 o 


   6   1   5     2140.75     2168.74     25.37 o 


   7   1   5      301.42      294.73      7.89 o 


   8   1   5      160.18      148.48      7.67 o 


   9   1   5       27.25       35.01      9.15 o 


  10   1   5     1104.05     1037.71     27.90 o 


  11   1   5      140.41      167.27     17.21 o 


  12   1   5       56.58       30.63     15.85 o 


  13   1   5      343.25      314.47     46.82 o 


  14   1   5       21.29        4.71     18.74 o 


  15   1   5        3.44      -21.18     21.18 o 


 -12   2   5       56.93       57.92     20.21 o 


 -11   2   5        1.54       12.86     17.10 o 


 -10   2   5       78.45       95.00     17.82 o 


  -9   2   5        0.44       32.95     16.36 o 


  -8   2   5      252.37      255.46     17.27 o 


  -7   2   5        3.16        9.34     13.80 o 


  -6   2   5      384.19      373.27     16.37 o 


  -5   2   5      379.14      403.98     11.61 o 


  -4   2   5     3002.68     3067.75     93.64 o 


  -3   2   5      839.21      899.76     15.60 o 


  -2   2   5     5824.59     6256.42     91.60 o 


  -1   2   5     4831.03     5021.43     60.32 o 


   0   2   5       81.93       64.41      4.82 o 


   1   2   5      145.39      198.72      7.52 o 


   2   2   5       16.89       31.70      4.58 o 


   3   2   5      478.45      418.88     12.08 o 


   4   2   5     2677.68     2864.08     37.00 o 


   5   2   5     6947.84     7273.28     74.28 o 


   6   2   5     2412.30     2494.64     28.56 o 


   7   2   5     1163.58     1150.75     18.64 o 


   8   2   5        2.06       -5.31      6.23 o 


   9   2   5     3178.50     3154.82     55.37 o 


  10   2   5     1701.78     1714.73     53.16 o 


  11   2   5       56.75       47.41     16.44 o 


  12   2   5      108.76      124.14     18.74 o 


  13   2   5        8.20       -4.07     30.75 o 


  14   2   5       18.79       31.15     20.81 o 


  15   2   5       25.23       46.92     28.77 o 


 -12   3   5       63.07       83.03     24.98 o 


 -11   3   5       79.80       55.43     19.19 o 


 -10   3   5      123.75      151.31     19.90 o 


  -9   3   5       97.98       98.46     19.70 o 


  -8   3   5       12.74       17.85     18.94 o 


  -7   3   5       37.62       49.05     15.48 o 


  -6   3   5      362.16      362.52     16.89 o 


  -5   3   5      987.28      989.92     25.80 o 


  -4   3   5     1349.62     1384.27     22.09 o 


  -3   3   5      463.91      479.42     13.74 o 


  -2   3   5     4723.30     5117.49     76.31 o 


  -1   3   5     1549.32     1534.28     26.53 o 


   0   3   5      532.81      521.59      8.46 o 


   1   3   5       14.25       16.94      5.81 o 


   2   3   5      817.43      869.71     11.39 o 


   3   3   5    11042.06    11961.33    139.01 o 


   4   3   5       36.40       55.41      6.15 o 


   5   3   5     1409.09     1341.67     16.91 o 


   6   3   5      299.10      336.62      9.67 o 


   7   3   5     3929.81     4046.56     52.59 o 


   8   3   5       11.15       11.33      8.22 o 


   9   3   5     3249.40     3209.53     56.71 o 


  10   3   5      722.81      761.58     39.99 o 


  11   3   5      806.44      797.66     26.78 o 


  12   3   5      260.31      231.15     21.23 o 


  13   3   5      990.99     1040.50     36.96 o 


  14   3   5      214.54      221.71     21.51 o 


 -12   4   5       78.88      115.95     21.94 o 


 -11   4   5      108.00      132.15     26.10 o 


 -10   4   5        0.58        2.16     16.97 o 


  -9   4   5      240.51      252.50     18.43 o 


  -8   4   5       32.34       29.83     14.39 o 


  -7   4   5      461.80      465.72     19.19 o 


  -6   4   5      949.90      971.61     45.77 o 


  -5   4   5     2270.95     2295.98     48.97 o 


  -4   4   5      244.57      255.89     10.58 o 


  -3   4   5     2443.66     2400.12     40.57 o 


  -2   4   5     3693.24     3664.91    107.01 o 


  -1   4   5     9316.76     9720.89    113.88 o 


   0   4   5     2408.51     2340.38     26.25 o 


   1   4   5     8805.61     9076.42     91.36 o 


   2   4   5     1335.44     1312.60     18.13 o 


   3   4   5     6994.62     7049.19     82.27 o 


   4   4   5     2797.49     2733.71     30.31 o 


   5   4   5     9930.02    10044.63    116.65 o 


   6   4   5      955.51      830.93     15.02 o 


   7   4   5     9363.13     9240.34    111.22 o 


   8   4   5     3061.39     2937.81     41.18 o 


   9   4   5     3408.66     3276.97     58.39 o 


  10   4   5      190.26      143.56     19.47 o 


  11   4   5     2017.65     2009.13     44.27 o 


  12   4   5      661.24      671.10     34.94 o 


  13   4   5      162.38      151.35     21.92 o 


  14   4   5      391.89      400.96     33.59 o 


 -11   5   5      147.89      134.13     20.78 o 


 -10   5   5     1167.21     1173.52     34.51 o 


  -9   5   5       44.01       49.40     16.56 o 


  -8   5   5     2027.26     2105.19     43.63 o 


  -7   5   5     1281.93     1231.88     78.00 o 


  -6   5   5     1608.46     1662.49     35.07 o 


  -5   5   5      547.26      502.80     13.97 o 


  -4   5   5    11368.14    11429.53    144.06 o 


  -3   5   5     1418.18     1397.76     27.58 o 


  -2   5   5     5525.05     5497.10     83.18 o 


  -1   5   5      191.25      199.56     21.38 o 


   0   5   5    18142.85    18786.81    185.86 o 


   1   5   5       44.06       60.33      4.73 o 


   2   5   5    21541.48    22849.65    225.28 o 


   3   5   5     1072.34     1062.46     14.31 o 


   4   5   5     3673.59     3662.20     39.92 o 


   5   5   5       33.68       49.73      5.60 o 


   6   5   5     1715.89     1572.74     20.70 o 


   7   5   5      617.15      582.95     14.55 o 


   8   5   5      165.04      167.57     10.56 o 


   9   5   5        7.86        3.55     21.32 o 


  10   5   5      357.04      306.34     18.85 o 


  11   5   5      125.59      115.49     17.34 o 


  12   5   5      145.33      146.12     18.94 o 


  13   5   5      270.34      266.22     29.63 o 


  14   5   5        3.67      -20.37     20.37 o 


 -11   6   5      316.09      334.55     24.54 o 


 -10   6   5      138.07      144.23     49.03 o 


  -9   6   5      118.03      135.54     17.65 o 


  -8   6   5      142.90      138.41     17.32 o 


  -7   6   5      716.10      688.30     23.45 o 


  -6   6   5     1093.06     1075.11     27.48 o 


  -5   6   5      846.64      839.98     18.60 o 


  -4   6   5        5.56        4.65     13.66 o 


  -3   6   5       28.74       47.13     10.90 o 


  -2   6   5       82.31       84.27      5.95 o 


  -1   6   5     2028.18     2056.64     26.30 o 


   0   6   5      295.02      290.67      7.10 o 


   1   6   5      893.67      983.78     13.92 o 


   2   6   5       94.32       97.68      9.77 o 


   3   6   5      490.43      458.75      9.20 o 


   4   6   5       92.37      106.77      6.35 o 


   5   6   5       85.50      108.15      6.49 o 


   6   6   5      222.12      234.74     15.05 o 


   7   6   5       89.54       92.63     10.17 o 


   8   6   5      412.99      479.88     46.26 o 


   9   6   5      331.19      316.18     19.34 o 


  10   6   5      573.73      595.77     23.80 o 


  11   6   5       21.23        2.11     29.66 o 


  12   6   5      112.96       82.86     18.46 o 


  13   6   5      165.11      180.06     28.94 o 


  14   6   5       16.54       23.28     21.65 o 


 -11   7   5      467.11      481.39     39.76 o 


 -10   7   5        0.31      -12.21     18.41 o 


  -9   7   5      190.67      195.18     51.18 o 


  -8   7   5      190.17      197.60     31.64 o 


  -7   7   5     1256.36     1301.77     33.01 o 


  -6   7   5       57.00       63.84     13.88 o 


  -5   7   5      275.61      265.37     12.84 o 


  -4   7   5      529.08      482.69     17.48 o 


  -3   7   5     2653.91     2647.23     47.11 o 


  -2   7   5      409.83      464.76     13.22 o 


  -1   7   5     2116.38     2251.08     32.68 o 


   0   7   5     1498.48     1521.43     19.66 o 


   1   7   5     3344.33     3539.69     39.20 o 


   2   7   5     1802.68     1830.04     22.94 o 


   3   7   5      516.50      532.25     15.61 o 


   4   7   5        5.29       -5.38      5.85 o 


   5   7   5     2292.21     2287.68     29.24 o 


   6   7   5       43.68       29.68     12.74 o 


   7   7   5      795.74      797.80     18.39 o 


   8   7   5      693.38      678.20     22.34 o 


   9   7   5      772.14      804.09     25.76 o 


  10   7   5      125.17      138.39     16.40 o 


  11   7   5      666.93      699.85     27.29 o 


  12   7   5       18.46        5.77     16.86 o 


  13   7   5      426.05      426.84     24.98 o 


 -11   8   5        3.46       15.48     20.81 o 


 -10   8   5      290.64      329.12     29.63 o 


  -9   8   5       12.24        7.79     30.82 o 


  -8   8   5      738.67      772.60     28.60 o 


  -7   8   5       57.88       61.50     15.46 o 


  -6   8   5      789.27      818.86     20.14 o 


  -5   8   5      605.40      585.98     17.10 o 


  -4   8   5      383.52      419.52     17.85 o 


  -3   8   5       21.95       26.79     12.71 o 


  -2   8   5     4617.43     4494.92     75.69 o 


  -1   8   5       23.74       23.18     13.13 o 


   0   8   5     4244.58     4214.59     55.09 o 


   1   8   5      690.83      679.24     23.89 o 


   2   8   5     6118.87     6111.46     77.34 o 


   3   8   5       47.33       55.24      7.23 o 


   4   8   5     2373.34     2282.29     28.66 o 


   5   8   5      341.07      362.11     12.73 o 


   6   8   5       59.50       69.13     10.87 o 


   7   8   5      180.19      186.16     24.38 o 


   8   8   5      279.02      247.26     17.15 o 


   9   8   5        5.92        8.53     23.33 o 


  10   8   5      342.56      288.81     19.08 o 


  11   8   5      178.54      179.25     33.59 o 


  12   8   5      165.19      112.79     18.86 o 


  13   8   5      325.69      353.81     24.95 o 


 -10   9   5      302.88      345.99     25.24 o 


  -9   9   5        6.14       -3.69     17.75 o 


  -8   9   5      157.32      144.10     34.58 o 


  -7   9   5      251.34      273.81     20.23 o 


  -6   9   5      315.93      349.07     15.81 o 


  -5   9   5        4.56       13.90     10.52 o 


  -4   9   5       23.89       13.35     14.09 o 


  -3   9   5       52.40       42.96     16.00 o 


  -2   9   5      284.51      287.93     13.02 o 


  -1   9   5       81.62       89.26     18.41 o 


   0   9   5        7.50        8.00     17.36 o 


   1   9   5      869.80      879.98     21.78 o 


   2   9   5       81.58       94.75     13.20 o 


   3   9   5      778.63      762.52     14.28 o 


   4   9   5      200.44      212.30     20.29 o 


   5   9   5      230.45      228.07     11.85 o 


   6   9   5      378.16      376.94     14.63 o 


   7   9   5      548.13      547.81     30.55 o 


   8   9   5      925.49      896.49     26.60 o 


   9   9   5      817.79      844.27     26.94 o 


  10   9   5      999.05      980.87     30.27 o 


  11   9   5      573.67      637.46     27.58 o 


  12   9   5      247.11      276.26     23.65 o 


 -10  10   5      143.04      188.97     23.55 o 


  -9  10   5       81.70       42.54     19.33 o 


  -8  10   5      392.63      349.01     23.27 o 


  -7  10   5       14.21        5.19     16.01 o 


  -6  10   5      741.61      790.07     21.55 o 


  -5  10   5       54.51       36.19     12.48 o 


  -4  10   5      960.64      921.35     26.56 o 


  -3  10   5      103.69       99.11     14.79 o 


  -2  10   5     1762.47     1754.89     30.16 o 


  -1  10   5       27.18       15.32     10.45 o 


   0  10   5     5611.87     5368.21     70.10 o 


   1  10   5       51.92       50.67     10.35 o 


   2  10   5     2823.03     2713.30     39.95 o 


   3  10   5     1134.66     1066.99     21.98 o 


   4  10   5     5323.63     5169.65     67.85 o 


   5  10   5      113.48      110.29     11.81 o 


   6  10   5      346.99      388.65     14.98 o 


   7  10   5      457.54      425.33     15.97 o 


   8  10   5     1147.22     1135.68     31.03 o 


   9  10   5       17.29       35.13     28.21 o 


  10  10   5      458.03      428.31     23.29 o 


  11  10   5        0.34       10.39     18.55 o 


  12  10   5      302.00      330.75     25.38 o 


  -9  11   5       62.12       64.88     22.96 o 


  -8  11   5        5.90       -5.16     24.98 o 


  -7  11   5      397.89      376.53     23.30 o 


  -6  11   5      143.67      145.67     15.51 o 


  -5  11   5      238.83      232.61     19.43 o 


  -4  11   5      104.93      104.61     17.10 o 


  -3  11   5     2037.03     1949.56     43.89 o 


  -2  11   5       67.81       59.18     11.77 o 


  -1  11   5       10.73       -4.50     21.61 o 


   0  11   5       28.65       40.59     11.26 o 


   1  11   5     1119.50     1094.91     22.86 o 


   2  11   5       25.56       16.73     18.68 o 


   3  11   5       81.10       62.32     11.27 o 


   4  11   5        1.26      -11.57     14.44 o 


   5  11   5       65.26       87.45     29.04 o 


   6  11   5      347.27      363.57     15.96 o 


   7  11   5       22.40       20.65     13.03 o 


   8  11   5       91.59       79.92     29.27 o 


   9  11   5        8.10       -4.72     39.63 o 


  10  11   5      158.98      168.63     45.27 o 


  11  11   5        8.71       39.92     20.32 o 


  -8  12   5        2.24       -8.22     19.43 o 


  -7  12   5      289.36      276.73     23.54 o 


  -6  12   5        2.40      -12.41     14.65 o 


  -5  12   5      629.59      583.08     24.40 o 


  -4  12   5       16.97        2.91     33.56 o 


  -3  12   5      222.59      223.77     19.14 o 


  -2  12   5        0.51        0.29     13.94 o 


  -1  12   5      110.19      109.53     12.73 o 


   0  12   5      310.40      293.63     14.96 o 


   1  12   5      325.50      312.81     14.81 o 


   2  12   5        1.75      -10.87     11.21 o 


   3  12   5      171.22      165.44     17.35 o 


   4  12   5      130.45      131.54     27.45 o 


   5  12   5      236.09      208.72     18.91 o 


   6  12   5      495.11      412.01     44.35 o 


   7  12   5       49.02       73.49     17.64 o 


   8  12   5      176.27      173.93     36.82 o 


   9  12   5      134.96      171.58     20.40 o 


  10  12   5      104.43      132.17     21.26 o 


  -8  13   5      338.45      359.68     25.34 o 


  -7  13   5       32.88       48.06     21.42 o 


  -6  13   5      781.89      782.68     28.88 o 


  -5  13   5        2.85       23.16     13.96 o 


  -4  13   5      836.25      882.92     32.53 o 


  -3  13   5      153.21      172.75     18.93 o 


  -2  13   5     1917.28     1863.41     42.81 o 


  -1  13   5        6.98       13.21     13.40 o 


   0  13   5      331.43      360.37     16.75 o 


   1  13   5      604.18      586.72     19.33 o 


   2  13   5     1450.50     1401.14     35.35 o 


   3  13   5      419.01      443.92     22.82 o 


   4  13   5     1699.54     1773.52     43.98 o 


   5  13   5       46.97       76.76     17.24 o 


   6  13   5     1416.47     1372.50     36.46 o 


   7  13   5      359.18      344.95     31.68 o 


   8  13   5      669.82      775.16     42.10 o 


   9  13   5       58.19       64.54     28.51 o 


  -7  14   5       55.25       77.49     42.50 o 


  -6  14   5      334.85      347.99     31.28 o 


  -5  14   5      174.46      188.56     16.80 o 


  -4  14   5      407.38      420.62     25.10 o 


  -3  14   5      453.58      477.61     49.20 o 


  -2  14   5      516.28      497.65     24.79 o 


  -1  14   5      304.06      332.03     22.90 o 


   0  14   5       86.13       99.17     14.63 o 


   1  14   5      544.69      605.84     20.18 o 


   2  14   5      307.03      296.63     20.64 o 


   3  14   5      298.57      269.33     20.88 o 


   4  14   5      286.26      273.98     21.72 o 


   5  14   5       44.54       63.10     17.92 o 


   6  14   5        3.96       -5.66     18.20 o 


   7  14   5       18.22       18.02     23.30 o 


  -5  15   5      471.37      478.15     22.37 o 


  -4  15   5       20.04        1.38     26.73 o 


  -3  15   5       70.67       69.14     21.45 o 


  -2  15   5       42.14       52.87     19.47 o 


  -1  15   5       15.48       23.49     14.62 o 


   0  15   5       18.01        9.94     14.89 o 


   1  15   5      100.99       49.22     18.73 o 


   2  15   5       30.14       27.35     18.47 o 


   3  15   5      122.23      124.68     18.93 o 


   4  15   5      368.48      383.09     24.45 o 


   5  15   5        3.90       10.10     24.95 o 


   6  15   5      394.84      383.75     32.53 o 


  -4  16   5       85.47      115.82     33.46 o 


  -3  16   5       18.11       13.97     32.27 o 


  -2  16   5       32.22       23.22     20.34 o 


  -1  16   5       56.43       36.85     21.32 o 


   0  16   5       22.05       44.79     19.76 o 


   1  16   5      218.30      244.51     35.04 o 


   2  16   5        1.92      -25.14     25.14 o 


   3  16   5       46.61       12.47     27.12 o 


   4  16   5       13.03       15.77     29.63 o 


   5  16   5        7.12       32.67     29.56 o 


   2 -15   6       92.41       47.78     39.20 o 


   3 -15   6      203.69      150.07     41.58 o 


  -2 -14   6       19.76        6.86     30.88 o 


  -1 -14   6       91.59       77.74     22.29 o 


   0 -14   6       68.49       20.82     20.52 o 


   1 -14   6      215.54      231.06     23.67 o 


   2 -14   6       21.67       16.55     23.86 o 


   3 -14   6       13.90       -8.95     21.61 o 


   4 -14   6        8.07       -8.34     23.08 o 


   5 -14   6        1.02      -23.37     39.13 o 


   6 -14   6        2.38      -22.64     22.64 o 


   7 -14   6       55.66       28.58     21.10 o 


  -4 -13   6       21.11       20.33     31.94 o 


  -3 -13   6        4.20      -25.80     25.80 o 


  -2 -13   6       81.44       83.50     19.73 o 


  -1 -13   6        4.40        8.97     43.89 o 


   0 -13   6      166.87      170.38     22.48 o 


   1 -13   6       33.03       30.11     19.51 o 


   2 -13   6      183.01      210.76     22.73 o 


   3 -13   6        2.39       -5.55     20.81 o 


   4 -13   6      238.57      275.00     23.82 o 


   5 -13   6        2.55      -18.86     18.86 o 


   6 -13   6      223.23      210.95     24.85 o 


   7 -13   6        3.65       -6.95     20.70 o 


   8 -13   6       61.27       63.22     21.06 o 


  -5 -12   6      457.66      410.94     36.30 o 


  -4 -12   6        8.98      -26.53     28.25 o 


  -3 -12   6      434.95      504.12     36.03 o 


  -2 -12   6        6.02       -8.09     17.80 o 


  -1 -12   6      158.17      166.87     20.11 o 


   0 -12   6        6.73        0.08     45.07 o 


   1 -12   6      161.25      158.88     21.36 o 


   2 -12   6      238.21      199.76     21.89 o 


   3 -12   6       42.75       57.04     29.04 o 


   4 -12   6      281.98      272.74     23.58 o 


   5 -12   6      705.97      774.63     43.13 o 


   6 -12   6       30.10       -8.04     20.26 o 


   7 -12   6       37.76        8.95     20.08 o 


   8 -12   6      283.77      316.99     25.37 o 


   9 -12   6       38.33       57.84     25.70 o 


  10 -12   6      335.12      301.81     25.28 o 


  -6 -11   6        2.23      -10.82     30.75 o 


  -5 -11   6       26.07       -7.06     26.13 o 


  -4 -11   6        0.83      -14.06     27.12 o 


  -3 -11   6      107.72       89.09     25.54 o 


  -2 -11   6       41.31       25.08     27.35 o 


  -1 -11   6        8.60       10.62     16.64 o 


   0 -11   6      179.13      148.77     19.43 o 


   1 -11   6      897.90      894.86     52.63 o 


   2 -11   6       47.96       60.75     22.83 o 


   3 -11   6      591.43      714.42     28.27 o 


   4 -11   6     1150.29     1111.99     33.90 o 


   5 -11   6      250.17      272.70     20.63 o 


   6 -11   6      262.78      254.73     21.53 o 


   7 -11   6      347.50      359.15     22.19 o 


   8 -11   6       14.60        9.36     33.92 o 


   9 -11   6      226.67      224.46     21.51 o 


  10 -11   6       82.12       40.59     20.22 o 


  11 -11   6      817.42      911.56     46.59 o 


  -7 -10   6      693.21      857.52     46.26 o 


  -6 -10   6      200.88      197.06     29.83 o 


  -5 -10   6      968.74      980.99     45.07 o 


  -4 -10   6       21.32       38.41     26.86 o 


  -3 -10   6     1158.61     1122.68     45.40 o 


  -2 -10   6      363.01      354.34     27.42 o 


  -1 -10   6       57.56       80.68     24.32 o 


   0 -10   6      718.88      712.05     32.37 o 


   1 -10   6       34.88       34.43     16.20 o 


   2 -10   6       36.07       35.61     17.56 o 


   3 -10   6     1472.73     1503.24     37.08 o 


   4 -10   6      194.72      196.77     18.04 o 


   5 -10   6     1772.10     1829.76     41.77 o 


   6 -10   6      613.09      586.74     45.37 o 


   7 -10   6      902.20      913.72     30.03 o 


   8 -10   6       28.63       27.84     18.03 o 


   9 -10   6     1009.63     1014.66     32.13 o 


  10 -10   6        2.21      -10.53     15.68 o 


  11 -10   6       53.67       64.74     25.28 o 


  12 -10   6        6.47      -24.22     24.22 o 


  -8  -9   6       52.71       66.39     29.37 o 


  -7  -9   6        6.11       23.82     26.60 o 


  -6  -9   6      174.30      189.14     29.10 o 


  -5  -9   6       46.97       76.29     24.75 o 


  -4  -9   6       50.96       47.85     22.70 o 


  -3  -9   6        5.82        3.96     23.23 o 


  -2  -9   6      256.90      250.00     18.27 o 


  -1  -9   6       26.19       30.48     14.34 o 


   0  -9   6       55.68       64.92     14.34 o 


   1  -9   6      335.52      312.88     18.39 o 


   2  -9   6       23.48       38.86     14.23 o 


   3  -9   6      729.01      684.60     35.60 o 


   4  -9   6      757.48      742.72     20.52 o 


   5  -9   6      100.47      104.24     23.86 o 


   6  -9   6       34.15       35.69     15.14 o 


   7  -9   6      290.66      280.37     18.65 o 


   8  -9   6      897.45      924.09     41.21 o 


   9  -9   6      230.54      238.63     18.74 o 


  10  -9   6      234.26      229.23     19.13 o 


  11  -9   6       57.32       57.08     26.33 o 


  12  -9   6      450.17      502.93     35.64 o 


  -9  -8   6      182.61      184.85     34.45 o 


  -8  -8   6        6.07       13.92     26.66 o 


  -7  -8   6       37.77       20.39     25.28 o 


  -6  -8   6       53.43       40.39     23.63 o 


  -5  -8   6      111.85      118.52     24.81 o 


  -4  -8   6       23.42       -3.37     20.59 o 


  -3  -8   6        5.32      -13.12     13.18 o 


  -2  -8   6       34.67       19.56     12.44 o 


  -1  -8   6       97.72      119.78     24.91 o 


   0  -8   6      394.35      412.22     18.88 o 


   1  -8   6      501.53      480.34     19.97 o 


   2  -8   6     1449.02     1425.09     59.13 o 


   3  -8   6       58.50       53.57     10.08 o 


   4  -8   6     1023.09     1000.31     31.25 o 


   5  -8   6      755.12      734.78     18.43 o 


   6  -8   6     1793.34     1787.37     55.01 o 


   7  -8   6      807.60      756.77     32.27 o 


   8  -8   6      793.87      765.23     24.77 o 


   9  -8   6      494.37      533.45     21.93 o 


  10  -8   6      995.00      999.65     29.08 o 


  11  -8   6      313.78      286.67     27.19 o 


  12  -8   6      147.79      136.87     28.05 o 


  -9  -7   6       84.52       97.08     28.84 o 


  -8  -7   6       13.90       -3.17     24.62 o 


  -7  -7   6      798.96      857.25     41.51 o 


  -6  -7   6      141.64      140.10     27.19 o 


  -5  -7   6     1800.75     1884.50     60.38 o 


  -4  -7   6      128.91      112.32     21.51 o 


  -3  -7   6      621.62      657.17     21.80 o 


  -2  -7   6     1032.37      958.02     25.29 o 


  -1  -7   6     4349.64     4161.44     69.57 o 


   0  -7   6       25.14       14.40     11.90 o 


   1  -7   6     2774.76     2533.30     46.80 o 


   2  -7   6      193.61      212.75     14.52 o 


   3  -7   6     5267.39     5167.76     85.99 o 


   4  -7   6      353.21      346.38     12.70 o 


   5  -7   6     5733.17     5857.92     74.73 o 


   6  -7   6       42.45       49.71     10.07 o 


   7  -7   6     3232.57     3235.04     45.65 o 


   8  -7   6       28.77       19.90     13.00 o 


   9  -7   6      821.38      815.70     25.12 o 


  10  -7   6       15.85       19.41     12.75 o 


  11  -7   6      773.57      824.18     27.28 o 


  12  -7   6       17.55       11.56     24.68 o 


  13  -7   6      529.35      591.96     41.11 o 


 -10  -6   6      453.79      490.07     41.05 o 


  -9  -6   6      102.76      125.72     31.21 o 


  -8  -6   6      544.79      548.21     38.28 o 


  -7  -6   6      485.47      466.44     32.67 o 


  -6  -6   6      557.05      544.11     32.60 o 


  -5  -6   6       44.28       49.49     20.33 o 


  -4  -6   6     3232.81     3168.20     80.97 o 


  -3  -6   6      658.83      613.83     23.79 o 


  -2  -6   6     1600.50     1522.72     32.22 o 


  -1  -6   6      162.54      131.16     12.32 o 


   0  -6   6      738.64      763.14     21.27 o 


   1  -6   6        6.01       -7.56     10.02 o 


   2  -6   6      669.15      720.61     48.34 o 


   3  -6   6       26.22       13.96      8.46 o 


   4  -6   6       78.08       74.35     10.03 o 


   5  -6   6       41.38       43.08      8.55 o 


   6  -6   6      479.17      485.37     13.79 o 


   7  -6   6       19.93       25.64      8.09 o 


   8  -6   6     1842.95     1773.70     37.22 o 


   9  -6   6      155.15      139.71     10.48 o 


  10  -6   6      204.05      197.14     13.79 o 


  11  -6   6      222.65      250.91     18.21 o 


  12  -6   6       74.82       82.78     17.88 o 


  13  -6   6      277.99      237.11     33.39 o 


  14  -6   6        0.77       51.67     28.97 o 


 -10  -5   6      147.79      111.66     32.27 o 


  -9  -5   6       73.10       38.21     28.77 o 


  -8  -5   6        1.10        3.83     23.23 o 


  -7  -5   6      433.24      433.05     30.75 o 


  -6  -5   6      162.16      114.10     24.62 o 


  -5  -5   6      237.32      240.48     24.02 o 


  -4  -5   6      599.25      600.67     31.28 o 


  -3  -5   6     1737.32     1739.83     34.64 o 


  -2  -5   6      214.90      228.46     13.17 o 


  -1  -5   6     3488.14     3393.17     56.58 o 


   0  -5   6       27.09       26.47     15.11 o 


   1  -5   6     1417.54     1263.40     26.93 o 


   2  -5   6      166.33      170.39     11.99 o 


   3  -5   6     3122.80     3174.17     42.90 o 


   4  -5   6        6.74        4.43      7.75 o 


   5  -5   6     1623.32     1567.00     21.25 o 


   6  -5   6        3.33       10.47     10.39 o 


   7  -5   6      729.76      740.97     14.45 o 


   8  -5   6       15.04       17.08      7.78 o 


   9  -5   6      742.99      709.43     15.28 o 


  10  -5   6        0.61      -11.42     11.42 o 


  11  -5   6      196.74      191.73     13.83 o 


  12  -5   6       10.83        1.98     25.87 o 


  13  -5   6      246.88      234.54     32.60 o 


  14  -5   6       23.70       19.40     27.12 o 


 -10  -4   6      234.49      201.21     32.34 o 


  -9  -4   6       21.98       29.50     24.42 o 


  -8  -4   6      370.98      365.60     30.22 o 


  -7  -4   6       15.26       32.34     21.32 o 


  -6  -4   6      620.32      576.19     31.87 o 


  -5  -4   6        0.39      -17.55     17.55 o 


  -4  -4   6      787.04      683.89     30.69 o 


  -3  -4   6      441.80      443.13     24.02 o 


  -2  -4   6     3169.98     3317.94     55.05 o 


  -1  -4   6      986.82     1054.42     23.25 o 


   0  -4   6      192.69      198.21     16.20 o 


   1  -4   6      179.22      126.37     14.78 o 


   2  -4   6     2836.55     2922.68     48.42 o 


   3  -4   6     3876.17     4094.76     44.55 o 


   4  -4   6      983.77     1072.93     36.59 o 


   5  -4   6      433.80      388.27     14.78 o 


   6  -4   6       51.42       39.54      6.38 o 


   7  -4   6     1152.84     1148.60     17.82 o 


   8  -4   6      151.97      160.13      9.18 o 


   9  -4   6       26.00       40.95      8.80 o 


  10  -4   6      121.76      125.81     12.01 o 


  11  -4   6     1102.02     1060.46     23.27 o 


  12  -4   6      248.16      238.05     20.48 o 


  13  -4   6      215.26      237.71     32.27 o 


  14  -4   6      301.60      338.68     37.02 o 


 -11  -3   6       98.80      166.24     30.42 o 


 -10  -3   6        2.37       20.92     28.51 o 


  -9  -3   6      353.32      329.24     33.13 o 


  -8  -3   6       10.86       -4.69     21.45 o 


  -7  -3   6        3.02       11.61     20.59 o 


  -6  -3   6      600.33      596.84     20.19 o 


  -5  -3   6      437.00      443.61     16.76 o 


  -4  -3   6     1997.38     2030.74     37.88 o 


  -3  -3   6       94.16       99.32      7.90 o 


  -2  -3   6      755.32      784.31     31.71 o 


  -1  -3   6     1424.34     1427.55     20.87 o 


   0  -3   6       96.27       90.28     23.49 o 


   1  -3   6     1400.92     1409.40     27.10 o 


   2  -3   6      103.78       98.80      4.49 o 


   3  -3   6       47.87       69.38      4.99 o 


   4  -3   6       69.33       82.52      5.77 o 


   5  -3   6        4.46       -3.15      5.94 o 


   6  -3   6      162.07      156.19      7.22 o 


   7  -3   6     1204.93     1196.00     17.77 o 


   8  -3   6      399.36      402.72     10.99 o 


   9  -3   6      422.34      422.70     11.81 o 


  10  -3   6      906.38      824.00     23.36 o 


  11  -3   6      191.04      184.87     16.96 o 


  12  -3   6      147.87      147.71     21.35 o 


  13  -3   6      255.17      292.02     22.94 o 


  14  -3   6      179.43      192.28     47.85 o 


 -11  -2   6       52.89       22.57     25.80 o 


 -10  -2   6      270.45      324.03     33.52 o 


  -9  -2   6      438.63      440.24     21.51 o 


  -8  -2   6       11.27       18.21     14.12 o 


  -7  -2   6        6.69      -12.74     12.74 o 


  -6  -2   6       27.82       17.42     12.41 o 


  -5  -2   6      513.18      522.20     17.62 o 


  -4  -2   6     1251.47     1170.98     25.21 o 


  -3  -2   6     3189.03     3217.65     50.24 o 


  -2  -2   6      522.93      552.07     11.62 o 


  -1  -2   6     5150.54     5142.93     62.32 o 


   0  -2   6     3903.05     4781.41     57.86 o 


   1  -2   6    10945.54    11414.45    131.99 o 


   2  -2   6      458.66      490.17      9.52 o 


   3  -2   6    15169.77    15717.35    323.60 o 


   4  -2   6      794.91      782.25     11.99 o 


   5  -2   6     4730.64     4503.81     48.24 o 


   6  -2   6      447.99      411.10      9.30 o 


   7  -2   6     6625.05     6646.02     84.97 o 


   8  -2   6       89.52       89.40      8.15 o 


   9  -2   6     4352.60     4447.11     54.97 o 


  10  -2   6     1382.39     1405.11     25.40 o 


  11  -2   6     2837.24     2794.34     52.88 o 


  12  -2   6      398.60      379.19     21.37 o 


  13  -2   6     1257.66     1296.30     54.48 o 


  14  -2   6        7.69      -12.39     18.78 o 


  15  -2   6      531.53      625.24     66.85 o 


 -11  -1   6        2.09       24.22     17.49 o 


 -10  -1   6      320.17      312.87     28.91 o 


  -9  -1   6      384.34      357.35     26.13 o 


  -8  -1   6     1189.10     1227.61     31.19 o 


  -7  -1   6      552.25      547.02     20.96 o 


  -6  -1   6     3754.52     3949.38     65.58 o 


  -5  -1   6     2448.87     2474.90     43.96 o 


  -4  -1   6     2872.54     2807.09     64.21 o 


  -3  -1   6      325.82      275.64      9.02 o 


  -2  -1   6    14984.49    15572.30    179.52 o 


  -1  -1   6     5083.47     5697.28     68.45 o 


   0  -1   6     6620.02     6558.46     96.40 o 


   1  -1   6      453.17      403.87      8.44 o 


   2  -1   6     6912.90     7110.33     92.16 o 


   3  -1   6      477.70      415.44      7.93 o 


   4  -1   6    23837.76    26220.04    258.07 o 


   5  -1   6     1008.43      995.23     17.32 o 


   6  -1   6     4766.37     4330.27     74.11 o 


   7  -1   6      395.72      450.18     15.77 o 


   8  -1   6     3221.78     3194.33     37.13 o 


   9  -1   6      428.45      452.47     11.67 o 


  10  -1   6      135.04      144.09     16.37 o 


  11  -1   6        8.91       15.92     14.98 o 


  12  -1   6      320.41      341.47     21.23 o 


  13  -1   6       74.38      104.46     20.57 o 


  14  -1   6       12.03       -3.28     20.54 o 


  15  -1   6       10.32        8.00     20.39 o 


 -11   0   6      158.21      152.45     20.69 o 


 -10   0   6       64.41       88.43     22.47 o 


  -9   0   6       90.80       74.84     16.46 o 


  -8   0   6     1866.66     1809.67     49.03 o 


  -7   0   6        5.90        7.06     13.00 o 


  -6   0   6      297.81      286.33     25.54 o 


  -5   0   6       88.01       72.12     11.31 o 


  -4   0   6     3096.42     2943.16     39.13 o 


  -3   0   6        4.61        9.92      6.23 o 


  -2   0   6     4043.15     3965.24    118.89 o 


  -1   0   6      388.84      401.21     11.99 o 


   0   0   6     3301.98     3534.52     43.70 o 


   1   0   6      278.29      296.59      7.41 o 


   2   0   6     1069.04     1060.15     13.79 o 


   3   0   6      973.64      946.52     12.76 o 


   4   0   6        1.22        1.56      4.29 o 


   5   0   6      968.45      935.80     13.22 o 


   6   0   6     1998.60     2087.61     24.81 o 


   7   0   6      132.30      122.84      8.02 o 


   8   0   6       29.23       25.50      6.69 o 


   9   0   6      186.18      193.40     11.28 o 


  10   0   6      569.23      574.29     21.51 o 


  11   0   6        1.68      -14.52     14.52 o 


  12   0   6      182.66      190.45     24.09 o 


  13   0   6        2.64      -25.64     25.64 o 


  14   0   6       72.58       86.18     20.01 o 


  15   0   6        1.06       21.24     20.57 o 


 -11   1   6      303.13      315.03     22.88 o 


 -10   1   6       73.13       76.83     18.08 o 


  -9   1   6      477.57      440.81     21.80 o 


  -8   1   6       45.33       11.87     15.11 o 


  -7   1   6      359.68      362.09     17.87 o 


  -6   1   6      433.99      442.27     17.67 o 


  -5   1   6      256.55      269.36     14.11 o 


  -4   1   6     1303.09     1220.22     20.18 o 


  -3   1   6     2026.69     2055.95     28.83 o 


  -2   1   6     2881.22     3054.82     39.50 o 


  -1   1   6     1658.85     1531.31     27.26 o 


   0   1   6     1350.45     1235.92     18.15 o 


   1   1   6     4608.85     4510.18     54.45 o 


   2   1   6     4424.29     4661.69     48.63 o 


   3   1   6     5996.49     6204.02     63.57 o 


   4   1   6      515.03      484.11      9.83 o 


   5   1   6     7071.72     7537.73     77.02 o 


   6   1   6     3830.69     4272.14     46.92 o 


   7   1   6     3061.54     2907.53     33.27 o 


   8   1   6      336.89      326.61      9.13 o 


   9   1   6      866.25      840.86     17.90 o 


  10   1   6      898.70      888.68     26.24 o 


  11   1   6     1337.01     1342.82     33.69 o 


  12   1   6      553.00      559.24     24.92 o 


  13   1   6       10.17       12.13     18.43 o 


  14   1   6       90.66       93.67     22.05 o 


  15   1   6      158.11      167.12     23.18 o 


 -11   2   6       23.65       10.53     18.84 o 


 -10   2   6      564.22      572.34     25.96 o 


  -9   2   6       38.11       51.17     18.08 o 


  -8   2   6       47.94       46.51     13.92 o 


  -7   2   6     2122.01     2129.97     42.36 o 


  -6   2   6     1128.75     1096.58     36.53 o 


  -5   2   6     1026.91     1032.89     24.91 o 


  -4   2   6       67.38       46.78      7.87 o 


  -3   2   6     2834.54     3007.63     51.44 o 


  -2   2   6     1393.73     1427.70     26.40 o 


  -1   2   6     1643.18     1635.38     28.64 o 


   0   2   6     6119.58     6648.09     78.86 o 


   1   2   6     1314.53     1332.13     16.51 o 


   2   2   6     1233.57     1127.44     14.37 o 


   3   2   6     4462.60     4785.81     58.71 o 


   4   2   6     8893.91     9449.65    113.51 o 


   5   2   6     2258.00     2180.15     37.42 o 


   6   2   6     1820.07     1718.89     21.11 o 


   7   2   6      495.37      486.54     11.88 o 


   8   2   6     1075.33     1007.31     19.06 o 


   9   2   6      204.67      209.56     11.52 o 


  10   2   6      470.98      447.54     20.33 o 


  11   2   6      155.37      130.06     20.52 o 


  12   2   6      235.64      229.14     20.64 o 


  13   2   6        9.23       13.70     19.46 o 


  14   2   6        7.68        7.63     22.47 o 


  15   2   6        1.60        9.31     19.78 o 


 -11   3   6       12.96       16.90     18.31 o 


 -10   3   6      442.15      444.55     75.96 o 


  -9   3   6       10.54        2.74     15.92 o 


  -8   3   6     2032.09     2000.86     42.39 o 


  -7   3   6       62.66       48.64     14.11 o 


  -6   3   6     2523.23     2496.37     46.68 o 


  -5   3   6       89.30       78.69     12.69 o 


  -4   3   6     5788.54     5814.14     72.10 o 


  -3   3   6      357.83      407.09     18.97 o 


  -2   3   6     1415.21     1373.55     26.10 o 


  -1   3   6       83.92       64.41      6.73 o 


   0   3   6     9823.57    10174.73    102.48 o 


   1   3   6       12.01       12.30      6.60 o 


   2   3   6      785.81      612.46      9.50 o 


   3   3   6     6313.62     7113.85     85.03 o 


   4   3   6     3780.62     4214.81     52.92 o 


   5   3   6      838.16      787.34     15.12 o 


   6   3   6      828.74      806.88     35.14 o 


   7   3   6     2304.47     2302.90     39.92 o 


   8   3   6       79.98       69.47      9.29 o 


   9   3   6     2371.19     2277.51     43.99 o 


  10   3   6      713.82      704.06     24.18 o 


  11   3   6       18.11        4.99     16.08 o 


  12   3   6     1158.81     1092.33     39.66 o 


  13   3   6      211.15      238.41     22.05 o 


  14   3   6      125.16      134.38     21.65 o 


 -11   4   6      355.76      335.79     23.68 o 


 -10   4   6       26.47       59.72     19.71 o 


  -9   4   6       17.95       18.78     23.26 o 


  -8   4   6      392.80      395.31     35.74 o 


  -7   4   6        3.71       18.08     28.77 o 


  -6   4   6       21.07       -5.96     20.79 o 


  -5   4   6       17.86       27.60     15.64 o 


  -4   4   6      340.02      322.73     11.91 o 


  -3   4   6      229.26      239.67     15.77 o 


  -2   4   6     6364.76     6729.08    112.88 o 


  -1   4   6      463.47      472.72     11.16 o 


   0   4   6     8442.83     8713.13     88.54 o 


   1   4   6      182.69      219.17      6.24 o 


   2   4   6     5633.99     5575.04     57.83 o 


   3   4   6     2938.44     3212.88     39.69 o 


   4   4   6     5225.25     5141.75    139.44 o 


   5   4   6       97.99       91.04      9.17 o 


   6   4   6    11141.05    11406.32    135.09 o 


   7   4   6      783.94      749.51     16.28 o 


   8   4   6     4586.88     4459.87    130.37 o 


   9   4   6       11.88        2.67     12.51 o 


  10   4   6      122.12       98.34     28.15 o 


  11   4   6      254.07      246.58     18.64 o 


  12   4   6     1253.54     1248.52     35.05 o 


  13   4   6       61.56       65.32     19.51 o 


  14   4   6      330.49      312.85     24.05 o 


 -11   5   6        4.16       47.58     20.33 o 


 -10   5   6      350.29      332.11     23.05 o 


  -9   5   6      118.29      130.62     18.75 o 


  -8   5   6      672.95      712.02     25.05 o 


  -7   5   6      268.27      241.02     30.32 o 


  -6   5   6     1665.59     1647.42     37.62 o 


  -5   5   6       37.17       32.52     10.18 o 


  -4   5   6     1367.48     1382.55     29.73 o 


  -3   5   6     1461.76     1406.98     28.44 o 


  -2   5   6      964.29      882.76     32.01 o 


  -1   5   6      431.35      415.50      8.92 o 


   0   5   6     2273.27     2279.26     26.50 o 


   1   5   6       63.52       93.52      6.10 o 


   2   5   6     1190.42     1167.98     15.46 o 


   3   5   6        5.15        9.73      4.52 o 


   4   5   6     1831.06     1779.03     45.11 o 


   5   5   6      242.69      219.98      9.70 o 


   6   5   6      193.31      168.74     21.78 o 


   7   5   6      413.22      396.68     31.68 o 


   8   5   6      481.60      498.56     14.86 o 


   9   5   6      525.80      523.75     24.29 o 


  10   5   6      172.17      159.20     16.22 o 


  11   5   6       17.90      -10.50     15.53 o 


  12   5   6       48.57       32.61     16.89 o 


  13   5   6        1.37      -18.32     18.32 o 


  14   5   6        0.31       -3.28     19.96 o 


 -11   6   6       54.40       39.70     21.21 o 


 -10   6   6      100.22       62.18     19.95 o 


  -9   6   6     1215.28     1164.95     33.81 o 


  -8   6   6       11.85       32.98     22.83 o 


  -7   6   6      243.52      224.89     19.07 o 


  -6   6   6       12.55       31.67     16.56 o 


  -5   6   6       30.83       21.19      9.46 o 


  -4   6   6      426.92      432.90     16.59 o 


  -3   6   6     2201.50     2266.57     56.59 o 


  -2   6   6      116.74      109.85      7.06 o 


  -1   6   6      532.91      499.41     11.55 o 


   0   6   6     2538.39     2537.00     37.06 o 


   1   6   6     4253.89     4343.44     46.71 o 


   2   6   6     2793.27     2749.63     52.43 o 


   3   6   6       18.63       39.81      5.30 o 


   4   6   6     1116.41     1017.58     29.43 o 


   5   6   6     1449.29     1490.84     33.69 o 


   6   6   6     1004.16     1008.53     29.00 o 


   7   6   6      536.35      559.96     25.08 o 


   8   6   6        2.84       -5.28     10.06 o 


   9   6   6      546.72      497.86     20.39 o 


  10   6   6        1.88      -17.39     22.07 o 


  11   6   6      713.76      734.43     27.55 o 


  12   6   6       24.31       12.13     16.99 o 


  13   6   6      297.43      332.68     54.18 o 


  14   6   6       76.40      101.61     21.93 o 


 -10   7   6       62.70       67.51     20.37 o 


  -9   7   6      250.78      248.33     20.87 o 


  -8   7   6      574.87      580.97     24.45 o 


  -7   7   6      191.57      189.17     18.37 o 


  -6   7   6       41.38       32.81     15.73 o 


  -5   7   6       19.12       19.28     10.70 o 


  -4   7   6     1061.76     1036.84     36.46 o 


  -3   7   6      228.82      237.23     14.91 o 


  -2   7   6     4360.99     4301.00     56.42 o 


  -1   7   6     1370.81     1391.75     23.36 o 


   0   7   6     1005.62      946.07     14.37 o 


   1   7   6      398.24      399.49      9.01 o 


   2   7   6     2683.97     2649.44     44.28 o 


   3   7   6     2396.39     2286.05     27.59 o 


   4   7   6     2858.17     2812.85     51.21 o 


   5   7   6     2607.07     2559.36     37.11 o 


   6   7   6     4246.28     4230.98     56.41 o 


   7   7   6     1290.69     1240.96     48.18 o 


   8   7   6     1002.14     1026.11     21.88 o 


   9   7   6      337.79      336.81     18.90 o 


  10   7   6     2217.53     2192.48     46.15 o 


  11   7   6      670.01      646.31     52.76 o 


  12   7   6      728.83      778.39     29.35 o 


  13   7   6      367.07      392.53     34.75 o 


 -10   8   6      582.09      591.14     88.86 o 


  -9   8   6       25.96       38.30     19.08 o 


  -8   8   6     1042.00     1123.81     58.14 o 


  -7   8   6       93.90      128.77     18.13 o 


  -6   8   6     2614.85     2562.95     50.09 o 


  -5   8   6     1700.01     1695.24     30.33 o 


  -4   8   6      614.41      640.35     21.91 o 


  -3   8   6      148.39      153.44     14.39 o 


  -2   8   6     7500.93     7318.81     91.02 o 


  -1   8   6      727.48      726.92     17.00 o 


   0   8   6     5965.31     5813.65     73.33 o 


   1   8   6     1145.69     1147.20     16.88 o 


   2   8   6     3900.88     3746.59     42.21 o 


   3   8   6      208.87      192.23      8.20 o 


   4   8   6     7264.37     7125.33     88.46 o 


   5   8   6     1147.13     1108.65     21.52 o 


   6   8   6      381.98      369.62     14.34 o 


   7   8   6     1959.03     1971.29     37.78 o 


   8   8   6     1602.21     1556.21     28.49 o 


   9   8   6       23.90        1.58     15.21 o 


  10   8   6      926.57      884.25     43.75 o 


  11   8   6       31.16       16.44     18.17 o 


  12   8   6       10.55       27.89     18.68 o 


  13   8   6      103.58      136.61     21.76 o 


 -10   9   6       42.19       20.20     20.89 o 


  -9   9   6      692.77      789.42     31.01 o 


  -8   9   6      248.89      248.70     21.77 o 


  -7   9   6     1284.70     1307.18     35.88 o 


  -6   9   6       32.96       47.17     19.01 o 


  -5   9   6      861.75      879.24     21.65 o 


  -4   9   6       78.33       84.12     15.28 o 


  -3   9   6     1502.30     1463.41     33.00 o 


  -2   9   6        5.14        3.10     16.04 o 


  -1   9   6     1528.03     1453.96     25.93 o 


   0   9   6        0.49        6.08      9.54 o 


   1   9   6      773.54      745.71     17.50 o 


   2   9   6     2062.21     1979.14     31.02 o 


   3   9   6        6.76       11.52     10.69 o 


   4   9   6        5.54       12.79      9.17 o 


   5   9   6       81.92       78.46     19.20 o 


   6   9   6      404.25      378.03     27.06 o 


   7   9   6       21.79       14.20     11.60 o 


   8   9   6      918.31      891.42     26.34 o 


   9   9   6        5.05        2.44     16.51 o 


  10   9   6      301.55      339.57     21.35 o 


  11   9   6        4.83        8.05     24.75 o 


  12   9   6      512.05      501.45     44.35 o 


  -9  10   6      203.67      204.37     24.47 o 


  -8  10   6        8.52       20.52     19.31 o 


  -7  10   6        1.53       22.07     17.95 o 


  -6  10   6       41.76       34.83     21.22 o 


  -5  10   6      179.12      174.24     14.04 o 


  -4  10   6      143.16      128.14     15.90 o 


  -3  10   6        3.43        9.91     13.46 o 


  -2  10   6        1.18       -3.90     10.94 o 


  -1  10   6       23.79       29.71     10.89 o 


   0  10   6       60.82       61.85     25.87 o 


   1  10   6       35.87       14.83      9.90 o 


   2  10   6      386.26      394.52     18.15 o 


   3  10   6        1.13        6.08     12.69 o 


   4  10   6       42.52       46.66     14.47 o 


   5  10   6      322.24      339.61     31.91 o 


   6  10   6        9.87       10.70     11.38 o 


   7  10   6       10.04        9.99     11.62 o 


   8  10   6      109.92      103.80     15.10 o 


   9  10   6       68.29       54.46     17.64 o 


  10  10   6       22.32        8.44     33.79 o 


  11  10   6      103.11      104.33     19.88 o 


  12  10   6        1.15      -16.55     30.13 o 


  -9  11   6      238.98      261.80     24.69 o 


  -8  11   6      261.31      316.64     45.96 o 


  -7  11   6        9.88       15.60     18.78 o 


  -6  11   6      454.31      447.13     23.91 o 


  -5  11   6      410.53      409.54     22.11 o 


  -4  11   6      154.34      176.06     17.76 o 


  -3  11   6        0.19       -3.26     14.52 o 


  -2  11   6       74.82       73.41     17.69 o 


  -1  11   6        0.05       -6.76     11.08 o 


   0  11   6     1964.32     1923.78     32.84 o 


   1  11   6        3.31        6.48     10.71 o 


   2  11   6      201.40      191.68     14.85 o 


   3  11   6       34.55       50.60     14.03 o 


   4  11   6      525.75      513.87     21.28 o 


   5  11   6      170.88      156.51     25.84 o 


   6  11   6      344.15      354.78     20.79 o 


   7  11   6       25.83       23.91     11.68 o 


   8  11   6      717.57      689.95     25.60 o 


   9  11   6       62.30       35.34     16.73 o 


  10  11   6      466.54      510.81     25.89 o 


  11  11   6       91.27      116.61     20.74 o 


  -8  12   6        1.19        9.37     31.15 o 


  -7  12   6       23.48       14.72     18.92 o 


  -6  12   6       57.99       82.14     18.60 o 


  -5  12   6       25.18       34.71     17.17 o 


  -4  12   6        1.23       -8.57     33.49 o 


  -3  12   6        9.24       -7.36     16.55 o 


  -2  12   6       13.68        5.15     15.35 o 


  -1  12   6      139.76      131.76     13.15 o 


   0  12   6      143.67      111.66     13.44 o 


   1  12   6      207.22      202.83     14.08 o 


   2  12   6      212.02      214.62     18.01 o 


   3  12   6      247.43      245.42     18.05 o 


   4  12   6      255.63      245.64     18.26 o 


   5  12   6        6.06       -1.40     14.98 o 


   6  12   6      265.62      251.90     20.18 o 


   7  12   6      106.46       93.05     17.28 o 


   8  12   6      238.29      253.48     30.42 o 


   9  12   6      128.35      132.13     22.67 o 


  10  12   6       76.64       97.62     31.15 o 


  -7  13   6       56.36       53.38     22.37 o 


  -6  13   6      168.43      154.84     21.48 o 


  -5  13   6        3.44      -16.76     16.76 o 


  -4  13   6      229.42      218.34     21.54 o 


  -3  13   6       92.46       74.69     16.69 o 


  -2  13   6      350.71      361.97     21.73 o 


  -1  13   6      793.75      718.56     26.60 o 


   0  13   6      210.39      225.22     15.26 o 


   1  13   6      448.13      386.19     36.63 o 


   2  13   6      734.88      743.33     27.53 o 


   3  13   6      990.54      996.37     30.94 o 


   4  13   6      623.60      600.93     24.60 o 


   5  13   6      276.99      289.58     20.66 o 


   6  13   6     1336.31     1370.32     36.51 o 


   7  13   6      126.84      108.90     36.30 o 


   8  13   6      964.59     1019.60     47.05 o 


   9  13   6      185.27      205.57     32.73 o 


  -6  14   6       69.88       91.69     27.22 o 


  -5  14   6      533.68      536.16     22.24 o 


  -4  14   6      195.69      199.03     21.07 o 


  -3  14   6      316.62      351.60     31.51 o 


  -2  14   6       52.75       68.38     19.10 o 


  -1  14   6     1084.88     1049.99     26.14 o 


   0  14   6       76.61       70.39     16.60 o 


   1  14   6      254.34      258.69     20.26 o 


   2  14   6      162.70      152.81     18.73 o 


   3  14   6     1269.12     1320.84     46.99 o 


   4  14   6       29.47       24.52     27.02 o 


   5  14   6      464.31      510.13     26.09 o 


   6  14   6        0.63      -18.62     18.62 o 


   7  14   6       78.15      100.97     28.71 o 


   8  14   6       86.68       29.96     28.58 o 


  -5  15   6       15.32       15.06     16.81 o 


  -4  15   6       87.54       94.91     22.10 o 


  -3  15   6      282.48      294.71     22.98 o 


  -2  15   6      119.22      115.23     36.99 o 


  -1  15   6       43.50       46.41     31.51 o 


   0  15   6      766.41      721.30     29.40 o 


   1  15   6      119.14      107.51     22.60 o 


   2  15   6       14.72      -11.22     18.03 o 


   3  15   6        3.16      -15.74     17.62 o 


   4  15   6        4.80      -23.35     32.44 o 


   5  15   6        1.37       18.49     25.67 o 


   6  15   6       15.49       30.24     41.48 o 


   7  15   6       61.15       64.08     30.88 o 


  -3  16   6       10.11       30.04     20.76 o 


  -2  16   6      325.66      377.92     25.33 o 


  -1  16   6       29.25       44.74     26.93 o 


   0  16   6      133.11      142.21     20.86 o 


   1  16   6       13.95       73.72     20.15 o 


   2  16   6      129.30      163.53     22.15 o 


   3  16   6        7.36      -20.49     20.49 o 


   4  16   6      787.64      849.88     40.65 o 


   5  16   6        1.59       29.30     27.92 o 


   0 -14   7       72.38       55.55     21.51 o 


   1 -14   7       38.84       26.50     24.18 o 


   2 -14   7        0.79      -10.45     22.70 o 


   3 -14   7       43.28       22.89     22.61 o 


   4 -14   7       81.21       82.22     22.86 o 


   5 -14   7       28.99        0.23     25.90 o 


   6 -14   7       25.54       14.78     28.84 o 


  -3 -13   7        9.62       -2.51     28.58 o 


  -2 -13   7       92.40      111.66     29.89 o 


  -1 -13   7      430.00      451.48     32.34 o 


   0 -13   7        3.93      -13.67     24.65 o 


   1 -13   7      685.07      685.98     31.80 o 


   2 -13   7       40.81       33.18     21.17 o 


   3 -13   7      237.61      308.37     48.51 o 


   4 -13   7       57.22       37.23     21.02 o 


   5 -13   7     1220.49     1343.58     43.75 o 


   6 -13   7       55.99       26.56     21.78 o 


   7 -13   7      447.59      464.99     27.49 o 


   8 -13   7       11.79        8.97     20.36 o 


  -4 -12   7       36.68       36.69     28.38 o 


  -3 -12   7      211.78      209.66     33.79 o 


  -2 -12   7       31.50        3.63     25.74 o 


  -1 -12   7      625.85      646.30     38.47 o 


   0 -12   7      330.75      364.67     24.12 o 


   1 -12   7      172.28      210.97     22.11 o 


   2 -12   7       61.57       42.47     20.15 o 


   3 -12   7       52.84       46.57     21.81 o 


   4 -12   7      124.05      142.24     21.91 o 


   5 -12   7      260.97      281.05     23.78 o 


   6 -12   7        4.10      -19.48     19.48 o 


   7 -12   7       43.89        0.37     20.91 o 


   8 -12   7        0.82      -19.14     19.14 o 


   9 -12   7       35.55       -5.71     20.14 o 


  -5 -11   7      186.71      210.65     32.53 o 


  -4 -11   7        1.87       37.29     26.13 o 


  -3 -11   7      179.26      227.28     29.89 o 


  -2 -11   7      224.54      245.91     21.40 o 


  -1 -11   7      448.83      448.94     23.21 o 


   0 -11   7      133.68      150.37     20.66 o 


   1 -11   7      154.13      136.10     18.31 o 


   2 -11   7      207.02      193.62     20.78 o 


   3 -11   7      782.72      813.80     69.46 o 


   4 -11   7       29.49       27.36     27.22 o 


   5 -11   7      848.63      861.03     30.90 o 


   6 -11   7      374.40      386.07     24.22 o 


   7 -11   7      263.51      280.29     23.25 o 


   8 -11   7        1.36      -16.88     16.88 o 


   9 -11   7      179.65      170.63     21.35 o 


  10 -11   7       73.86       67.52     19.79 o 


  -6 -10   7        6.77      -14.72     27.19 o 


  -5 -10   7      203.41      241.47     33.92 o 


  -4 -10   7       45.23       39.53     25.87 o 


  -3 -10   7      181.53      188.94     27.92 o 


  -2 -10   7      124.33       98.73     16.57 o 


  -1 -10   7        8.03        9.39     30.49 o 


   0 -10   7      482.41      499.87     22.56 o 


   1 -10   7      201.17      153.40     19.40 o 


   2 -10   7      381.73      375.56     24.19 o 


   3 -10   7       17.88        8.46     27.68 o 


   4 -10   7        3.40      -12.34     16.62 o 


   5 -10   7       69.12       75.93     35.34 o 


   6 -10   7        1.40       -2.18     17.57 o 


   7 -10   7      154.43      154.29     28.44 o 


   8 -10   7       23.92        7.64     16.93 o 


   9 -10   7       13.96       -3.48     18.42 o 


  10 -10   7       29.26       46.87     19.19 o 


  11 -10   7       63.51       42.96     27.59 o 


  -7  -9   7      129.64      124.60     30.42 o 


  -6  -9   7        0.95      -11.28     29.17 o 


  -5  -9   7      945.93      955.25     45.07 o 


  -4  -9   7       93.32      132.91     28.58 o 


  -3  -9   7      609.07      604.17     34.58 o 


  -2  -9   7       36.66       33.16     16.66 o 


  -1  -9   7      606.67      594.81     23.83 o 


   0  -9   7       54.54       42.53     14.65 o 


   1  -9   7      766.02      765.28     25.89 o 


   2  -9   7      294.53      296.96     33.49 o 


   3  -9   7      524.26      516.63     38.54 o 


   4  -9   7        1.38       11.06     11.57 o 


   5  -9   7      409.20      432.52     22.08 o 


   6  -9   7     1089.87     1007.73     54.94 o 


   7  -9   7      652.08      660.71     25.50 o 


   8  -9   7       60.14       63.12     16.75 o 


   9  -9   7       17.83       15.19     15.98 o 


  10  -9   7        2.41       -7.59     46.53 o 


  11  -9   7        6.15        1.25     22.77 o 


  12  -9   7      132.58      112.58     29.10 o 


  -8  -8   7      204.44      184.25     31.68 o 


  -7  -8   7       16.13      -20.00     25.80 o 


  -6  -8   7      108.44       81.70     25.61 o 


  -5  -8   7        0.00       16.50     23.49 o 


  -4  -8   7       29.26        1.19     24.81 o 


  -3  -8   7       36.11       46.26     21.32 o 


  -2  -8   7      658.42      573.56     22.38 o 


  -1  -8   7     1201.55     1181.82     30.46 o 


   0  -8   7      446.28      402.32     18.74 o 


   1  -8   7       44.83       49.12     14.15 o 


   2  -8   7      201.87      239.11     20.36 o 


   3  -8   7     2162.19     2051.63     42.71 o 


   4  -8   7        1.23        9.82     10.27 o 


   5  -8   7     1719.65     1694.34     29.67 o 


   6  -8   7       89.92       85.58     18.28 o 


   7  -8   7     1197.87     1201.36     31.03 o 


   8  -8   7       44.59       38.53     24.35 o 


   9  -8   7     1350.72     1325.11     36.07 o 


  10  -8   7      202.63      221.38     18.31 o 


  11  -8   7      541.22      593.54     34.12 o 


  -8  -7   7       46.40       52.20     30.49 o 


  -7  -7   7      270.73      283.11     30.95 o 


  -6  -7   7       65.89       62.76     27.52 o 


  -5  -7   7     1006.79     1068.03     44.81 o 


  -4  -7   7      258.97      237.51     27.78 o 


  -3  -7   7      513.39      578.50     31.94 o 


  -2  -7   7     1719.78     1706.60     36.68 o 


  -1  -7   7     1659.80     1700.57     50.48 o 


   0  -7   7     1935.73     1820.63     37.98 o 


   1  -7   7     3289.47     3119.92     55.57 o 


   2  -7   7      827.48      827.43     24.35 o 


   3  -7   7      652.90      658.62     21.98 o 


   4  -7   7      851.24      886.59     29.17 o 


   5  -7   7     1758.81     1722.84     36.36 o 


   6  -7   7      328.37      329.13     13.70 o 


   7  -7   7     2278.00     2284.83     56.59 o 


   8  -7   7      342.06      366.30     14.45 o 


   9  -7   7      237.98      210.97     16.36 o 


  10  -7   7      299.61      294.93     20.62 o 


  11  -7   7      197.42      211.64     25.74 o 


  -9  -6   7       44.18       26.00     30.42 o 


  -8  -6   7     1024.46     1061.11     50.02 o 


  -7  -6   7        3.38       29.56     24.35 o 


  -6  -6   7      471.37      506.43     33.39 o 


  -5  -6   7       27.20       38.14     24.09 o 


  -4  -6   7     1074.46     1063.02     41.58 o 


  -3  -6   7        0.72      -16.21     17.36 o 


  -2  -6   7     1920.41     1803.34     36.93 o 


  -1  -6   7       63.53       41.10     12.13 o 


   0  -6   7     1897.90     1853.34     37.23 o 


   1  -6   7       26.00       26.15     12.45 o 


   2  -6   7      827.05      747.42     21.44 o 


   3  -6   7      542.71      546.33     15.19 o 


   4  -6   7     2856.66     2928.03     41.72 o 


   5  -6   7      175.89      166.41     14.42 o 


   6  -6   7     1472.64     1454.13     25.28 o 


   7  -6   7      520.92      502.03     26.66 o 


   8  -6   7      377.92      388.64     14.15 o 


   9  -6   7      145.99      146.14     11.51 o 


  10  -6   7      388.69      393.34     19.52 o 


  11  -6   7      177.85      157.65     20.19 o 


  12  -6   7      412.85      443.74     35.17 o 


  13  -6   7        0.74       20.99     29.24 o 


  14  -6   7       55.08        5.15     31.61 o 


  -9  -5   7        2.67       17.09     26.66 o 


  -8  -5   7       43.56       29.50     27.92 o 


  -7  -5   7       11.86       38.21     26.53 o 


  -6  -5   7      108.22       66.19     25.47 o 


  -5  -5   7      721.23      673.26     36.03 o 


  -4  -5   7     1412.32     1361.31     47.71 o 


  -3  -5   7        3.67       -2.96     15.94 o 


  -2  -5   7      136.81      130.38     16.50 o 


  -1  -5   7        3.28        4.01     20.82 o 


   0  -5   7       55.88       60.78     11.80 o 


   1  -5   7      215.83      232.66     13.60 o 


   2  -5   7     1362.78     1446.80     30.30 o 


   3  -5   7       35.66       32.18     15.74 o 


   4  -5   7        6.72       16.91     10.06 o 


   5  -5   7      239.77      225.07     10.48 o 


   6  -5   7      300.97      299.75     11.82 o 


   7  -5   7     1252.88     1169.52     18.76 o 


   8  -5   7      225.03      216.32     10.17 o 


   9  -5   7       52.29       79.79      9.52 o 


  10  -5   7       46.63       25.97      9.99 o 


  11  -5   7      255.29      255.55     19.14 o 


  12  -5   7       43.87       23.23     26.07 o 


  13  -5   7      160.25      118.99     30.75 o 


  14  -5   7       73.03       76.42     33.00 o 


 -10  -4   7       66.05       10.56     31.28 o 


  -9  -4   7      168.26      223.72     31.02 o 


  -8  -4   7        0.95      -23.16     23.16 o 


  -7  -4   7      319.08      305.61     29.17 o 


  -6  -4   7        0.07      -16.23     23.30 o 


  -5  -4   7       46.59       49.36     20.59 o 


  -4  -4   7       23.93       13.26     18.15 o 


  -3  -4   7     1988.39     1926.15     50.42 o 


  -2  -4   7      344.00      347.59     15.14 o 


  -1  -4   7     1726.70     1673.61     33.04 o 


   0  -4   7      191.59      179.37     12.90 o 


   1  -4   7     5740.04     5606.56     86.40 o 


   2  -4   7       10.46        5.91     12.11 o 


   3  -4   7     1548.08     1416.63     50.95 o 


   4  -4   7      618.01      653.06     29.53 o 


   5  -4   7     5313.96     5327.30     92.56 o 


   6  -4   7      743.36      715.06     13.36 o 


   7  -4   7     2163.84     2125.07     27.41 o 


   8  -4   7       12.29        9.81      7.40 o 


   9  -4   7     3402.51     3410.09     95.82 o 


  10  -4   7      263.49      258.90     11.69 o 


  11  -4   7      459.01      498.83     38.38 o 


  12  -4   7       30.20       47.85     17.77 o 


  13  -4   7      344.85      361.96     23.63 o 


  14  -4   7       29.17       33.00     31.15 o 


 -10  -3   7      496.61      504.98     40.12 o 


  -9  -3   7       54.37       36.16     25.80 o 


  -8  -3   7     1155.37     1163.59     49.76 o 


  -7  -3   7      555.76      518.05     33.06 o 


  -5  -3   7        9.74       -7.85     20.66 o 


  -4  -3   7     2488.81     2437.26     65.40 o 


  -3  -3   7      517.50      545.50     18.97 o 


  -2  -3   7     6196.13     6174.52    163.20 o 


  -1  -3   7      273.94      240.55      8.10 o 


   0  -3   7     3219.59     3044.31     54.08 o 


   1  -3   7      331.60      365.88     13.26 o 


   2  -3   7     2379.22     2394.70     56.36 o 


   3  -3   7        7.28       10.45      4.88 o 


   4  -3   7     3177.32     2952.52     49.07 o 


   5  -3   7       43.30       41.18      7.23 o 


   6  -3   7     1598.23     1687.55     22.17 o 


   7  -3   7      624.77      619.79     12.57 o 


   8  -3   7     1306.21     1341.33     24.78 o 


   9  -3   7      213.42      210.50     10.23 o 


  10  -3   7       48.16       51.53     12.57 o 


  11  -3   7      138.83      126.67     26.03 o 


  12  -3   7       22.47       18.83     21.94 o 


  13  -3   7      562.75      557.01     25.51 o 


  14  -3   7        0.28        5.82     27.45 o 


 -10  -2   7      143.96      124.27     28.84 o 


  -9  -2   7       86.99       50.48     25.21 o 


  -8  -2   7       32.46       -0.40     22.70 o 


  -7  -2   7      839.12      810.60     38.08 o 


  -6  -2   7      147.58      161.49     15.38 o 


  -5  -2   7      277.96      311.55     15.57 o 


  -4  -2   7       35.17       53.59     10.69 o 


  -3  -2   7       36.67       50.88      7.47 o 


  -2  -2   7       25.15       38.36      6.88 o 


  -1  -2   7      225.06      223.47      8.04 o 


   0  -2   7       34.13       62.52      5.80 o 


   1  -2   7     3096.32     3395.80    114.83 o 


   2  -2   7       94.86       85.11      8.88 o 


   3  -2   7     1574.06     1474.83     18.89 o 


   4  -2   7     5541.26     6115.59     64.02 o 


   5  -2   7      564.78      527.94     10.36 o 


   6  -2   7      754.14      747.73     12.86 o 


   7  -2   7     1663.10     1672.36     34.38 o 


   8  -2   7      706.41      679.09     13.36 o 


   9  -2   7     2773.57     2759.26     34.11 o 


  10  -2   7       10.24        7.39     10.65 o 


  11  -2   7      824.00      872.01     40.16 o 


  12  -2   7       90.18       97.32     16.70 o 


  13  -2   7       33.50       36.42     19.55 o 


  14  -2   7      241.08      252.63     22.88 o 


  15  -2   7       19.02       38.15     22.55 o 


 -10  -1   7      395.20      379.79     34.05 o 


  -9  -1   7      408.99      406.32     31.35 o 


  -8  -1   7     1188.53     1195.40     31.41 o 


  -7  -1   7      337.41      314.79     17.75 o 


  -6  -1   7     2756.50     2631.42     48.18 o 


  -5  -1   7      342.72      322.77     14.91 o 


  -4  -1   7     3779.40     3618.15     58.87 o 


  -3  -1   7       56.94       64.94      7.48 o 


  -2  -1   7      612.05      538.33     25.47 o 


  -1  -1   7      113.79      138.46      8.05 o 


   0  -1   7    12236.08    12434.05    187.42 o 


   1  -1   7      133.27      154.25      6.47 o 


   2  -1   7      702.58      594.41      9.97 o 


   3  -1   7      896.23      989.42     13.97 o 


   4  -1   7     1212.85     1093.54     15.21 o 


   5  -1   7       25.19       20.36      5.30 o 


   6  -1   7     2056.95     1976.46     24.32 o 


   7  -1   7     1200.61     1178.86     17.24 o 


   8  -1   7     2292.73     2259.80     28.22 o 


   9  -1   7       44.71       42.64     10.13 o 


  10  -1   7     1331.37     1335.58     31.87 o 


  11  -1   7       16.60        9.01     16.23 o 


  12  -1   7      336.36      356.14     20.77 o 


  13  -1   7       88.63       78.89     30.85 o 


  14  -1   7       33.71       42.34     20.12 o 


  15  -1   7        3.13       -1.04     34.35 o 


 -10   0   7        0.04       27.04     18.17 o 


  -9   0   7      558.14      554.40     39.33 o 


  -8   0   7      312.79      328.38     19.61 o 


  -7   0   7      667.05      644.35     22.47 o 


  -6   0   7        0.85       20.83     12.44 o 


  -5   0   7      124.78      128.88     18.41 o 


  -4   0   7      641.72      640.37     20.59 o 


  -3   0   7       78.98       68.75      7.57 o 


  -2   0   7     1050.91     1038.73     20.87 o 


  -1   0   7       37.57       70.02      8.25 o 


   0   0   7      274.46      207.22      9.90 o 


   1   0   7        2.51        9.25      5.05 o 


   2   0   7       76.29      111.60      5.84 o 


   3   0   7        9.32       11.97      4.59 o 


   4   0   7     1710.98     1704.61     20.70 o 


   5   0   7     1632.15     1626.75     20.21 o 


   6   0   7      805.68      757.70     12.44 o 


   7   0   7      118.93      144.80      6.99 o 


   8   0   7       79.06       76.08      9.10 o 


   9   0   7      608.83      570.50     16.37 o 


  10   0   7      516.85      522.16     20.93 o 


  11   0   7       38.48       14.74     15.09 o 


  12   0   7      352.51      298.50     20.72 o 


  13   0   7      386.89      387.92     23.89 o 


  14   0   7        6.24      -11.01     19.69 o 


  15   0   7      476.23      551.34     54.28 o 


 -11   1   7       29.50       25.34     23.10 o 


 -10   1   7      137.94      142.02     20.47 o 


  -9   1   7       86.35       93.81     17.55 o 


  -8   1   7      802.10      742.44     25.68 o 


  -7   1   7      691.54      715.97     23.35 o 


  -6   1   7       52.23       48.22     13.73 o 


  -5   1   7     1133.52     1135.10     26.99 o 


  -4   1   7        1.03        1.96     10.34 o 


  -3   1   7      402.17      388.53     11.07 o 


  -2   1   7      331.86      302.29     16.89 o 


  -1   1   7       43.63       27.39      8.18 o 


   0   1   7      501.85      594.73     14.45 o 


   1   1   7     1332.94     1305.22     19.27 o 


   2   1   7      519.63      540.89      9.46 o 


   3   1   7      922.22      817.01     11.82 o 


   4   1   7      752.24      807.57     17.88 o 


   5   1   7     6086.95     6261.72     64.97 o 


   6   1   7      559.90      551.87     18.54 o 


   7   1   7     2658.20     2587.72     36.71 o 


   8   1   7     1161.38     1089.38     20.45 o 


   9   1   7     4468.40     4275.17    153.17 o 


  10   1   7      295.58      282.54     17.50 o 


  11   1   7     1245.50     1288.34     32.77 o 


  12   1   7      117.65      109.72     18.44 o 


  13   1   7      549.55      589.52     26.90 o 


  14   1   7      772.15      818.97     48.74 o 


  15   1   7      253.19      279.60     58.67 o 


 -11   2   7       39.39       41.29     19.92 o 


 -10   2   7      451.53      446.55     25.16 o 


  -9   2   7       26.89       -0.04     17.22 o 


  -8   2   7      727.24      792.46     26.55 o 


  -7   2   7       18.92       17.19     12.91 o 


  -6   2   7     2073.22     2106.16     41.19 o 


  -5   2   7       50.93       81.01     12.92 o 


  -4   2   7     3673.33     3643.34     48.07 o 


  -3   2   7     1449.33     1566.01     24.32 o 


  -2   2   7     8696.84     8622.48    126.05 o 


  -1   2   7      521.24      481.22     14.25 o 


   0   2   7    11175.94    11215.03    130.67 o 


   1   2   7     2001.10     2029.65     58.37 o 


   2   2   7    18262.37    19001.60    188.19 o 


   3   2   7     5616.10     5991.30     70.41 o 


   4   2   7     4557.29     4030.20     51.28 o 


   5   2   7      105.52       75.68      7.11 o 


   6   2   7    10590.00    10567.62    242.13 o 


   7   2   7      644.75      650.09     14.78 o 


   8   2   7     4235.15     4044.34     53.73 o 


   9   2   7      330.99      348.33     12.66 o 


  10   2   7     5790.54     5745.44     92.84 o 


  11   2   7       25.97       48.46     17.09 o 


  12   2   7      273.80      277.88     21.88 o 


  13   2   7       43.49       28.59     19.02 o 


  14   2   7      185.82      208.81     29.00 o 


  15   2   7        3.82       16.94     20.39 o 


 -11   3   7      265.36      300.58     23.94 o 


 -10   3   7      488.90      533.05     26.47 o 


  -9   3   7      400.73      414.11     21.86 o 


  -8   3   7      724.21      717.91     25.45 o 


  -7   3   7      369.27      363.72     19.00 o 


  -6   3   7     3111.75     3067.24     55.31 o 


  -5   3   7      613.23      602.60     20.20 o 


  -4   3   7      295.97      264.41     14.29 o 


  -3   3   7     1669.44     1618.70     30.99 o 


  -2   3   7     1120.77     1144.85     24.09 o 


  -1   3   7     3940.01     3992.59     50.55 o 


   0   3   7      225.64      306.34      9.37 o 


   1   3   7     2757.74     2773.80     40.49 o 


   2   3   7      754.18      750.60     19.67 o 


   3   3   7       38.28       44.23      6.71 o 


   4   3   7     2099.36     2263.61     31.53 o 


   5   3   7       32.57       29.73      6.94 o 


   6   3   7       14.86        1.04      7.28 o 


   7   3   7      227.42      244.73     10.51 o 


   8   3   7       95.78       88.67      9.89 o 


   9   3   7      213.76      190.31     11.32 o 


  10   3   7      902.73      843.77     38.14 o 


  11   3   7       64.49       54.24     16.26 o 


  12   3   7       12.37       24.25     18.59 o 


  13   3   7        9.90        5.25     17.89 o 


  14   3   7       72.72      108.80     33.23 o 


 -11   4   7      221.02      205.45     30.16 o 


 -10   4   7        4.51       14.32     18.84 o 


  -9   4   7      439.27      465.05     35.97 o 


  -8   4   7        2.04       -8.66     14.43 o 


  -7   4   7      236.91      220.84     17.70 o 


  -6   4   7      170.10      180.34     15.20 o 


  -5   4   7     2504.21     2389.21     44.74 o 


  -4   4   7       62.21       75.53      9.29 o 


  -3   4   7      153.41      142.55     16.66 o 


  -2   4   7      736.80      675.87     17.88 o 


  -1   4   7      473.90      411.69     10.88 o 


   0   4   7     2137.80     2218.53     26.31 o 


   1   4   7      838.46      802.32     12.40 o 


   2   4   7     2528.03     2415.80     27.69 o 


   3   4   7     1509.06     1610.57     19.61 o 


   4   4   7     3643.26     3737.82     48.37 o 


   5   4   7       12.92        4.84      7.07 o 


   6   4   7     1104.92      991.32     22.83 o 


   7   4   7      263.39      306.86     11.97 o 


   8   4   7      577.36      563.41     15.63 o 


   9   4   7      465.61      482.42     14.90 o 


  10   4   7       90.83      113.04     15.77 o 


  11   4   7        2.98       15.54     20.39 o 


  12   4   7      103.24      100.51     18.97 o 


  13   4   7       49.65       36.50     19.31 o 


  14   4   7        3.56      -14.47     26.10 o 


 -10   5   7        2.56        1.58     18.67 o 


  -9   5   7       55.71       46.84     19.23 o 


  -8   5   7      475.58      462.51     22.01 o 


  -7   5   7      173.83      145.96     16.28 o 


  -6   5   7      103.04       63.30     17.82 o 


  -5   5   7      341.28      312.83     17.02 o 


  -4   5   7      389.72      397.00     17.13 o 


  -3   5   7      261.51      280.45     20.49 o 


  -2   5   7     2061.91     2082.36     37.42 o 


  -1   5   7      514.09      455.45      9.72 o 


   0   5   7     2030.23     2049.04     26.93 o 


   1   5   7       88.45       86.65     12.64 o 


   2   5   7     3498.26     3542.07     38.88 o 


   3   5   7      615.88      708.98     13.73 o 


   4   5   7     1237.95     1133.23     19.49 o 


   5   5   7      187.93      184.09      9.81 o 


   6   5   7     1460.57     1470.71     42.47 o 


   7   5   7       21.43       29.70     11.18 o 


   8   5   7     2867.64     2781.66     40.36 o 


   9   5   7        7.31       16.75     14.56 o 


  10   5   7     1257.77     1233.65     32.53 o 


  11   5   7       23.35       11.06     17.17 o 


  12   5   7      577.82      560.90     24.82 o 


  13   5   7       43.12       37.82     18.41 o 


  14   5   7       92.90      114.20     24.58 o 


 -10   6   7       56.26       17.33     19.99 o 


  -9   6   7       27.51       21.75     18.39 o 


  -8   6   7      489.29      500.66     24.77 o 


  -7   6   7       56.97       58.90     21.02 o 


  -6   6   7      125.41      144.92     15.44 o 


  -5   6   7      348.80      333.55     17.83 o 


  -4   6   7     3240.32     3155.17     54.67 o 


  -3   6   7      882.93      854.92     25.94 o 


  -2   6   7     1325.52     1327.99     26.69 o 


  -1   6   7        3.14        3.85      5.78 o 


   0   6   7      469.55      407.18     20.69 o 


   1   6   7      308.66      355.51     13.23 o 


   2   6   7     1424.44     1405.10     37.15 o 


   3   6   7       62.90       54.87      5.90 o 


   4   6   7      803.28      772.47     16.10 o 


   5   6   7       72.44       67.28      8.97 o 


   6   6   7     1271.22     1288.64     23.02 o 


   7   6   7       79.97       86.55     11.38 o 


   8   6   7     1623.82     1634.90     29.86 o 


   9   6   7       46.93       52.54     15.65 o 


  10   6   7        6.07       -4.29     36.26 o 


  11   6   7       80.26       81.23     16.47 o 


  12   6   7       47.28       41.58     18.27 o 


  13   6   7      173.15      175.10     22.00 o 


  14   6   7      231.66      204.64     40.32 o 


 -10   7   7       58.76       64.49     20.96 o 


  -9   7   7      107.16       94.89     20.21 o 


  -8   7   7       12.44        7.60     17.85 o 


  -7   7   7       98.61       96.35     17.54 o 


  -6   7   7      389.53      404.92     20.21 o 


  -5   7   7      175.24      190.90     13.08 o 


  -4   7   7      341.11      323.19     16.75 o 


  -3   7   7        7.50       16.98     20.42 o 


  -2   7   7      571.02      538.51     18.25 o 


  -1   7   7      236.64      220.21     10.94 o 


   0   7   7     1898.97     1893.90     24.04 o 


   1   7   7       12.11       11.79      5.80 o 


   2   7   7     6173.36     6163.17    158.65 o 


   3   7   7       79.02       83.05      8.82 o 


   4   7   7     6328.48     6167.16     77.19 o 


   5   7   7     2293.21     2235.24     33.58 o 


   6   7   7     4120.82     4085.76     54.92 o 


   7   7   7       16.94       12.04     13.63 o 


   8   7   7     3499.28     3403.81     48.67 o 


   9   7   7      582.75      510.91     62.89 o 


  10   7   7     2674.51     2595.95     87.94 o 


  11   7   7      136.15      144.12     18.88 o 


  12   7   7     1226.96     1286.34     36.63 o 


  13   7   7      115.47      134.98     20.64 o 


 -10   8   7       18.02       22.35     21.00 o 


  -9   8   7      137.63      130.22     22.55 o 


  -8   8   7       73.22       76.27     18.69 o 


  -7   8   7      371.75      433.87     33.56 o 


  -6   8   7      443.36      463.16     30.09 o 


  -5   8   7      776.13      775.81     20.09 o 


  -4   8   7     2138.94     2167.28     48.97 o 


  -3   8   7       24.81       -8.32     13.01 o 


  -2   8   7     1976.72     2061.78     45.27 o 


  -1   8   7     2022.92     1927.63     30.78 o 


   0   8   7     1277.91     1271.12     22.86 o 


   1   8   7     2073.20     2011.70     42.63 o 


   2   8   7     1977.08     1930.73     36.96 o 


   3   8   7     1714.71     1710.63     51.57 o 


   4   8   7      283.54      304.41     12.10 o 


   5   8   7     1243.56     1226.62     27.65 o 


   6   8   7      217.91      199.86     34.05 o 


   7   8   7     2321.65     2296.30     36.32 o 


   8   8   7       14.14        6.71     23.49 o 


   9   8   7      999.11     1070.39     42.63 o 


  10   8   7        5.04       -1.11     16.39 o 


  11   8   7       57.62       43.67     19.02 o 


  12   8   7       44.52       56.20     18.33 o 


  13   8   7        4.63       27.88     42.47 o 


  -9   9   7       27.48       62.60     20.87 o 


  -8   9   7      137.49      118.43     20.98 o 


  -7   9   7     1050.03      962.19     31.45 o 


  -6   9   7       15.11       38.01     19.86 o 


  -5   9   7      885.52      877.08     22.37 o 


  -4   9   7        8.63       12.74     14.79 o 


  -3   9   7       58.19       71.38     13.90 o 


  -2   9   7       46.10       47.21     14.11 o 


  -1   9   7     2162.34     2028.68     37.09 o 


   0   9   7       28.50       12.93      9.70 o 


   1   9   7      360.25      374.12     19.20 o 


   2   9   7       21.95       31.79     13.60 o 


   3   9   7     2766.99     2720.75     50.99 o 


   4   9   7     1717.36     1722.24     28.61 o 


   5   9   7      200.90      187.70     11.93 o 


   6   9   7       45.20       26.87     16.83 o 


   7   9   7      165.59      155.26     22.27 o 


   8   9   7      389.12      374.13     43.95 o 


   9   9   7      136.15      177.32     26.53 o 


  10   9   7      212.24      207.30     19.57 o 


  11   9   7        0.19       24.78     35.31 o 


  12   9   7       60.52       49.20     21.30 o 


  -9  10   7        0.34       14.61     21.38 o 


  -8  10   7      166.24      201.08     23.74 o 


  -7  10   7      115.70      123.32     30.06 o 


  -6  10   7      618.20      639.64     38.18 o 


  -5  10   7      203.77      185.72     14.57 o 


  -4  10   7      433.04      442.52     30.75 o 


  -3  10   7      619.37      611.89     23.53 o 


  -2  10   7      784.91      723.38     47.65 o 


  -1  10   7      157.60      154.17     14.85 o 


   0  10   7     1244.84     1234.11     24.53 o 


   1  10   7        1.55       -5.88     16.50 o 


   2  10   7     1452.90     1398.17     33.04 o 


   3  10   7       24.79       17.54     19.11 o 


   4  10   7     3718.64     3676.82     65.27 o 


   5  10   7      652.19      630.11     17.70 o 


   6  10   7     2220.52     2189.25     71.27 o 


   7  10   7        4.56        8.16     11.96 o 


   8  10   7      850.93      813.84     29.24 o 


   9  10   7      171.15      162.32     18.52 o 


  10  10   7     1166.99     1260.35     35.24 o 


  11  10   7       32.74       53.14     19.50 o 


  12  10   7      288.51      299.14     25.35 o 


  -8  11   7      104.71       76.84     21.68 o 


  -7  11   7      399.04      424.52     46.72 o 


  -6  11   7      100.90       71.67     19.26 o 


  -5  11   7       94.87      120.55     17.64 o 


  -4  11   7     1721.89     1739.01     40.91 o 


  -3  11   7      287.45      267.99     18.99 o 


  -2  11   7      443.99      481.66     27.22 o 


  -1  11   7      334.74      365.32     15.77 o 


   0  11   7     2370.28     2302.64     37.26 o 


   1  11   7      715.45      717.89     31.28 o 


   2  11   7      781.14      737.81     25.06 o 


   3  11   7     1401.45     1408.47     34.47 o 


   4  11   7       76.83       67.76     16.21 o 


   5  11   7      678.56      691.81     34.15 o 


   6  11   7     1446.83     1371.33     34.81 o 


   7  11   7      438.04      445.29     17.69 o 


   8  11   7      663.43      674.33     24.19 o 


   9  11   7      412.40      405.88     22.99 o 


  10  11   7      389.70      371.12     23.78 o 


  11  11   7       11.20       14.55     18.04 o 


  -7  12   7      517.14      561.97     68.43 o 


  -6  12   7       82.56       51.27     35.04 o 


  -5  12   7      595.85      647.36     27.13 o 


  -4  12   7       20.64       19.71     18.81 o 


  -3  12   7      894.34      884.71     32.90 o 


  -2  12   7      207.20      183.91     19.32 o 


  -1  12   7       89.39      100.28     13.37 o 


   0  12   7        1.37       -6.96     11.64 o 


   1  12   7     2080.85     1969.81     67.71 o 


   2  12   7       36.92       14.78     15.03 o 


   3  12   7      795.34      811.76     34.98 o 


   4  12   7     1214.75     1221.11     33.06 o 


   5  12   7      521.13      508.07     23.33 o 


   6  12   7      453.64      466.19     23.78 o 


   7  12   7       41.42       57.65     17.24 o 


   8  12   7      160.65      163.00     29.37 o 


   9  12   7        3.16      -23.56     23.56 o 


  10  12   7      327.48      294.66     23.42 o 


  -7  13   7       29.46       24.02     23.14 o 


  -6  13   7      113.41      115.14     21.68 o 


  -5  13   7        9.74       38.65     18.41 o 


  -4  13   7      106.41      132.93     21.58 o 


  -3  13   7       20.12       26.27     20.42 o 


  -2  13   7      198.87      156.31     19.81 o 


  -1  13   7       56.81       58.18     13.64 o 


   0  13   7       57.23       33.57     16.92 o 


   1  13   7      248.06      245.96     20.18 o 


   2  13   7      146.56      130.03     17.29 o 


   3  13   7      652.50      637.20     69.56 o 


   4  13   7        2.49       11.08     16.01 o 


   5  13   7      268.78      283.74     27.42 o 


   6  13   7      189.99      171.45     24.71 o 


   7  13   7      488.20      468.25     24.45 o 


   8  13   7       17.83        5.08     27.26 o 


   9  13   7       33.23       23.36     26.20 o 


  -5  14   7       14.74       14.73     16.51 o 


  -4  14   7       21.79       13.69     19.25 o 


  -3  14   7      335.74      307.45     33.26 o 


  -2  14   7       99.73      118.30     21.25 o 


  -1  14   7       12.17       23.96     20.19 o 


   0  14   7       74.68       32.98     23.39 o 


   1  14   7      210.96      177.94     20.33 o 


   2  14   7       53.15       22.70     24.32 o 


   3  14   7       14.63       24.30     18.45 o 


   4  14   7       23.48       25.50     18.47 o 


   5  14   7       48.57       46.94     19.54 o 


   6  14   7      118.58      116.57     19.96 o 


   7  14   7        9.40       21.32     18.22 o 


   8  14   7      116.42      110.47     31.02 o 


  -4  15   7       29.06       30.27     22.64 o 


  -3  15   7      248.92      310.51     25.20 o 


  -2  15   7      130.29      114.50     29.43 o 


  -1  15   7        4.29       18.70     18.74 o 


   0  15   7        4.83        1.33     30.79 o 


   1  15   7      235.87      227.02     21.88 o 


   2  15   7      161.50      166.23     25.21 o 


   3  15   7       19.10       -0.30     18.50 o 


   4  15   7        0.83       -4.98     21.25 o 


   5  15   7       93.30       81.60     23.96 o 


   6  15   7       88.46       98.77     26.99 o 


   7  15   7       17.67       35.38     20.55 o 


  -2  16   7        4.11        4.16     30.62 o 


  -1  16   7      171.86      215.80     36.56 o 


   0  16   7       84.08       57.37     20.53 o 


   1  16   7      283.87      317.64     23.97 o 


   2  16   7       40.27       35.01     21.38 o 


   3  16   7       32.93       28.24     31.08 o 


   4  16   7       50.89       24.26     20.13 o 


   5  16   7      265.23      314.92     24.37 o 


   3 -14   8       31.42       -0.07     34.32 o 


  -1 -13   8      146.19      178.72     45.27 o 


   0 -13   8        5.14       -9.06     19.26 o 


   1 -13   8      163.58      153.03     24.65 o 


   2 -13   8      208.02      157.83     23.01 o 


   3 -13   8      988.03     1042.23     38.04 o 


   4 -13   8       33.17       -4.05     20.57 o 


   5 -13   8      192.24      225.70     25.64 o 


   6 -13   8        7.42       27.49     22.18 o 


   7 -13   8      315.81      323.09     26.92 o 


  -3 -12   8       62.00       70.81     29.43 o 


  -2 -12   8       71.61       92.46     28.84 o 


  -1 -12   8       92.91       78.98     19.64 o 


   0 -12   8      117.63      104.17     33.06 o 


   1 -12   8        9.25       12.27     21.04 o 


   2 -12   8      552.08      579.67     29.52 o 


   3 -12   8        0.42       -3.00     34.45 o 


   4 -12   8      519.87      541.22     38.67 o 


   5 -12   8       89.61       54.76     20.76 o 


   6 -12   8       61.81       25.09     19.46 o 


   7 -12   8       18.26      -17.58     19.82 o 


   8 -12   8      146.06      122.33     23.38 o 


   9 -12   8       10.93       -0.96     21.57 o 


  -4 -11   8       30.77       56.89     31.08 o 


  -3 -11   8      201.21      170.53     32.60 o 


  -2 -11   8        0.89      -17.95     27.72 o 


  -1 -11   8       83.31      106.37     21.81 o 


   0 -11   8       83.62       35.46     19.76 o 


   1 -11   8       38.03       64.29     19.95 o 


   2 -11   8        4.86      -21.12     21.12 o 


   3 -11   8       76.04       90.76     20.13 o 


   4 -11   8       19.97       35.71     18.06 o 


   5 -11   8      335.36      304.79     22.15 o 


   6 -11   8       41.80       34.52     18.25 o 


   7 -11   8        0.12      -15.05     19.86 o 


   8 -11   8       88.05       75.92     25.57 o 


   9 -11   8       27.21       24.35     34.12 o 


  10 -11   8      122.80      115.82     22.03 o 


  -5 -10   8       97.76      129.81     29.89 o 


  -4 -10   8       68.52      102.36     28.44 o 


  -3 -10   8      559.55      528.08     38.61 o 


  -2 -10   8      145.09      162.67     27.19 o 


  -1 -10   8       23.86       16.45     16.69 o 


   0 -10   8        7.30        1.16     16.30 o 


   1 -10   8      672.76      681.04     26.28 o 


   2 -10   8      139.19      141.27     17.90 o 


   3 -10   8      971.93     1032.82     44.68 o 


   4 -10   8        7.79        5.34     16.04 o 


   5 -10   8      529.15      570.33     25.53 o 


   6 -10   8       93.63      104.97     19.90 o 


   7 -10   8     1065.80     1103.88     36.76 o 


   8 -10   8       13.87      -14.54     18.17 o 


   9 -10   8      861.70      862.86     41.77 o 


  10 -10   8       19.38       17.37     19.34 o 


  11 -10   8      278.21      309.75     24.27 o 


  -6  -9   8      180.70      180.03     34.84 o 


  -5  -9   8       19.81       27.39     29.76 o 


  -4  -9   8      332.64      300.53     33.72 o 


  -3  -9   8      819.53      887.48     43.69 o 


  -2  -9   8      547.85      603.95     24.52 o 


  -1  -9   8       23.57       35.86     15.97 o 


   0  -9   8     1173.89     1179.72     32.43 o 


   1  -9   8      261.25      250.08     24.29 o 


   2  -9   8     1650.52     1548.26     96.98 o 


   3  -9   8      966.07      962.29     23.21 o 


   4  -9   8      355.41      386.33     16.54 o 


   5  -9   8       67.66       60.94     12.13 o 


   6  -9   8      274.82      324.84     19.76 o 


   7  -9   8        3.87      -14.66     14.66 o 


   8  -9   8        9.31       45.09     17.49 o 


   9  -9   8       93.33      104.18     17.99 o 


  10  -9   8      352.69      380.50     23.12 o 


  11  -9   8       10.80       10.95     18.94 o 


  -7  -8   8       90.09       65.99     31.81 o 


  -6  -8   8      335.51      304.69     32.60 o 


  -5  -8   8       40.48       68.24     26.13 o 


  -4  -8   8      611.89      573.35     35.90 o 


  -3  -8   8      309.90      370.02     29.76 o 


  -2  -8   8      567.11      553.59     22.79 o 


  -1  -8   8      393.28      353.87     35.31 o 


   0  -8   8      163.17      178.15     17.52 o 


   1  -8   8      523.11      524.85     44.38 o 


   2  -8   8       12.59       10.21     13.67 o 


   3  -8   8      190.89      206.66     17.60 o 


   4  -8   8      334.89      330.43     15.13 o 


   5  -8   8      830.47      804.32     19.98 o 


   6  -8   8        2.24       -6.28     15.01 o 


   7  -8   8      545.82      549.01     17.70 o 


   8  -8   8      517.50      464.49     31.35 o 


   9  -8   8     1556.15     1554.93     37.16 o 


  10  -8   8       37.80        4.80     15.51 o 


  11  -8   8       58.94       73.78     27.65 o 


  -8  -7   8      104.55      119.12     33.33 o 


  -7  -7   8        0.15       14.45     26.46 o 


  -6  -7   8      293.09      337.89     32.80 o 


  -5  -7   8        4.30      -23.16     23.16 o 


  -4  -7   8      807.96      810.53     39.13 o 


  -3  -7   8      501.33      465.12     30.69 o 


  -2  -7   8     2077.46     2173.75     44.58 o 


  -1  -7   8        4.86        8.13     17.92 o 


   0  -7   8     1204.67     1178.14     29.93 o 


   1  -7   8       17.52        6.60     14.16 o 


   2  -7   8     1382.99     1336.67     31.71 o 


   3  -7   8      314.13      350.51     43.42 o 


   4  -7   8      700.64      727.98     32.01 o 


   5  -7   8        7.71        1.07     12.11 o 


   6  -7   8      515.65      529.89     16.67 o 


   7  -7   8       20.64       20.32     18.08 o 


   8  -7   8     1447.34     1452.24     27.29 o 


   9  -7   8      598.69      591.99     22.74 o 


  10  -7   8      180.00      201.56     18.25 o 


  -8  -6   8        1.97       28.38     30.88 o 


  -7  -6   8        1.16       27.06     26.00 o 


  -6  -6   8       18.88        5.02     24.22 o 


  -5  -6   8       15.76       40.72     23.23 o 


  -4  -6   8      506.10      397.28     29.76 o 


  -3  -6   8       10.72       34.32     20.52 o 


  -2  -6   8      135.15      151.84     15.05 o 


  -1  -6   8      806.47      795.58     23.82 o 


   0  -6   8      147.93      133.45     20.36 o 


   1  -6   8      674.75      634.20     30.26 o 


   2  -6   8       84.99       52.51     13.69 o 


   3  -6   8      500.64      523.93     15.30 o 


   4  -6   8       58.88       59.35     10.02 o 


   5  -6   8      179.19      183.67     11.31 o 


   6  -6   8       62.97       69.32     16.23 o 


   7  -6   8        0.67        8.74      9.57 o 


   8  -6   8        2.93       -5.44     14.68 o 


   9  -6   8      217.95      208.88     13.02 o 


  10  -6   8      134.95      123.36     13.22 o 


  -9  -5   8        7.26       74.18     33.19 o 


  -8  -5   8      152.13      192.57     30.49 o 


  -7  -5   8       11.58       55.37     25.54 o 


  -6  -5   8      687.72      620.67     36.23 o 


  -5  -5   8      175.31      233.48     28.38 o 


  -4  -5   8     1037.76      995.97     40.78 o 


  -3  -5   8     1601.14     1542.92     50.02 o 


  -2  -5   8     2875.63     2851.96     51.87 o 


  -1  -5   8      239.60      281.07     34.81 o 


   0  -5   8      758.82      726.79     22.00 o 


   1  -5   8     1750.69     1629.16     33.85 o 


   2  -5   8      151.38      122.30     16.14 o 


   3  -5   8      251.41      233.45     11.82 o 


   4  -5   8      102.77      101.52      9.39 o 


   5  -5   8      242.62      228.53     21.61 o 


   6  -5   8      224.56      230.54     11.73 o 


   7  -5   8     1789.80     1762.43     28.92 o 


   8  -5   8      100.21       79.97     11.05 o 


   9  -5   8     2242.87     2195.93     34.40 o 


  10  -5   8       75.13       45.25     14.92 o 


  11  -5   8     1509.01     1548.17     37.12 o 


  12  -5   8        4.74       34.82     16.64 o 


  13  -5   8      324.15      375.50     36.56 o 


  14  -5   8       45.16        3.83     31.35 o 


  -9  -4   8        2.17       13.46     27.85 o 


  -8  -4   8      108.15       80.64     27.98 o 


  -7  -4   8      129.88      112.91     28.84 o 


  -6  -4   8       37.32       68.04     23.63 o 


  -5  -4   8      174.96      129.02     25.21 o 


  -4  -4   8     1017.96     1091.79     41.77 o 


  -3  -4   8     1482.62     1535.73     48.84 o 


  -2  -4   8      429.92      430.30     17.31 o 


  -1  -4   8     1157.78     1141.42     27.15 o 


   0  -4   8     1239.78     1240.21     28.11 o 


   1  -4   8     1235.80     1173.77     26.24 o 


   2  -4   8     3639.01     3442.50     86.52 o 


   3  -4   8     4313.39     4331.70     56.74 o 


   4  -4   8     2102.11     1944.72     82.52 o 


   5  -4   8      830.57      822.92     36.33 o 


   6  -4   8     5318.07     5315.39     67.72 o 


   7  -4   8      713.22      684.60     13.92 o 


   8  -4   8     2471.76     2463.78     47.68 o 


   9  -4   8      285.45      274.94     15.74 o 


  10  -4   8     1028.18     1105.88     25.57 o 


  11  -4   8      598.07      616.31     23.75 o 


  12  -4   8     1188.84     1234.98     54.31 o 


  13  -4   8       48.27       74.77     27.82 o 


  14  -4   8      250.82      247.94     36.03 o 


  -9  -3   8       94.27       72.20     27.92 o 


  -8  -3   8      348.83      409.95     34.25 o 


  -7  -3   8       10.82       17.29     23.03 o 


  -6  -3   8     1842.36     1757.14     58.34 o 


  -5  -3   8      103.51       64.61     23.49 o 


  -4  -3   8     3610.97     3566.08     89.62 o 


  -3  -3   8      824.79      802.77     22.18 o 


  -2  -3   8     2943.23     2926.59     51.02 o 


  -1  -3   8      399.26      467.80     20.66 o 


   0  -3   8     4960.83     4692.81     74.31 o 


   1  -3   8       70.02       82.37     18.71 o 


   2  -3   8     3480.01     3500.48     57.39 o 


   3  -3   8      506.84      609.07     14.35 o 


   4  -3   8     1525.75     1303.10     25.94 o 


   5  -3   8       26.77       29.09      6.44 o 


   6  -3   8      381.60      368.77     17.09 o 


   7  -3   8      152.78      151.42      8.55 o 


   8  -3   8      462.32      444.23     11.86 o 


   9  -3   8       62.57       51.08     10.63 o 


  10  -3   8      987.42      953.94     21.44 o 


  11  -3   8      162.60      122.20     18.03 o 


  12  -3   8      228.05      261.87     21.48 o 


  13  -3   8      130.29      134.35     34.15 o 


  14  -3   8       63.50       55.00     20.15 o 


 -10  -2   8        6.76       -2.05     26.86 o 


  -9  -2   8      567.80      536.66     39.33 o 


  -8  -2   8       49.00       77.28     25.47 o 


  -7  -2   8      941.24      891.30     41.51 o 


  -6  -2   8        1.88        2.97     23.43 o 


  -5  -2   8       72.41       45.47     20.46 o 


  -4  -2   8        5.74      -16.70     16.70 o 


  -3  -2   8      661.69      615.26     31.05 o 


  -2  -2   8      390.97      364.92     15.10 o 


  -1  -2   8      369.82      334.05     10.15 o 


   0  -2   8      243.78      209.28      7.73 o 


   1  -2   8       23.73       16.31     11.28 o 


   2  -2   8     1750.61     1671.19     23.74 o 


   3  -2   8     1908.68     1873.95     23.16 o 


   4  -2   8     3124.30     2894.85     33.27 o 


   5  -2   8      221.90      180.37      7.54 o 


   6  -2   8      981.49      968.84     40.09 o 


   7  -2   8       98.41       76.83     14.75 o 


   8  -2   8      424.25      407.47     10.75 o 


   9  -2   8      857.57      870.81     19.76 o 


  10  -2   8      886.32      876.31     27.68 o 


  11  -2   8       46.20       51.35     14.92 o 


  12  -2   8      126.26      157.06     18.55 o 


  13  -2   8      401.38      433.60     80.12 o 


  14  -2   8      296.62      291.70     38.08 o 


 -10  -1   8        6.58       22.37     30.16 o 


  -9  -1   8      185.07      105.46     26.86 o 


  -8  -1   8       34.10       77.08     23.63 o 


  -7  -1   8       59.47       59.33     21.98 o 


  -6  -1   8      170.34      178.45     25.80 o 


  -5  -1   8       17.07       16.10     11.88 o 


  -4  -1   8       41.82       33.46     10.76 o 


  -3  -1   8      168.66      153.83      9.12 o 


  -2  -1   8       63.23       55.66      9.54 o 


  -1  -1   8      600.73      668.27     13.60 o 


   0  -1   8       41.41       51.45     13.86 o 


   1  -1   8       83.83       98.94     30.62 o 


   2  -1   8      714.30      716.90     11.81 o 


   3  -1   8      587.11      567.55     13.83 o 


   4  -1   8      359.44      343.71      8.39 o 


   5  -1   8      166.33      143.14     21.32 o 


   6  -1   8     1388.22     1435.90     22.87 o 


   7  -1   8      279.42      263.92      8.73 o 


   8  -1   8      418.77      379.20     13.10 o 


   9  -1   8      439.36      425.14     14.24 o 


  10  -1   8      361.48      351.36     14.27 o 


  11  -1   8      991.15      918.51     33.56 o 


  12  -1   8        3.93      -14.22     17.52 o 


  13  -1   8       32.39       30.32     40.42 o 


  14  -1   8      108.67      124.74     21.44 o 


  15  -1   8        0.67       -7.05     21.12 o 


 -10   0   8      399.66      443.80     37.62 o 


  -8   0   8     1566.06     1649.24     51.74 o 


  -7   0   8        9.97        1.96     27.75 o 


  -6   0   8      573.98      610.84     21.41 o 


  -5   0   8        1.43       -8.50     12.07 o 


  -4   0   8     1634.33     1658.01     44.35 o 


  -3   0   8       42.57       49.07     12.11 o 


  -2   0   8     1587.56     1372.70     51.77 o 


  -1   0   8      459.84      496.77     18.02 o 


   0   0   8     4377.15     4151.04     64.93 o 


   1   0   8       35.44       35.45      6.00 o 


   2   0   8    10979.30    11098.84    112.22 o 


   3   0   8      583.09      591.99     10.46 o 


   4   0   8     5417.19     5383.24     56.95 o 


   5   0   8        7.78        1.18      5.23 o 


   6   0   8      867.97      701.58     14.62 o 


   7   0   8       97.33       88.21     12.14 o 


   8   0   8     1418.79     1356.67     23.91 o 


   9   0   8       40.74       22.06     14.06 o 


  10   0   8      414.41      413.08     22.07 o 


  11   0   8     1042.92      966.36     28.55 o 


  12   0   8      370.22      417.72     25.64 o 


  13   0   8       49.40       42.92     18.40 o 


  14   0   8       22.55       47.45     22.34 o 


  15   0   8      193.08      225.50     41.91 o 


 -10   1   8        5.47       -1.67     22.04 o 


  -9   1   8      392.62      405.71     22.73 o 


  -8   1   8       94.09      112.93     17.24 o 


  -7   1   8      742.31      726.17     24.24 o 


  -6   1   8       74.55       71.89     28.44 o 


  -5   1   8      886.13      809.80     22.82 o 


  -4   1   8      203.06      216.10     13.77 o 


  -3   1   8      106.75      101.84      8.94 o 


  -2   1   8      284.98      324.64     11.22 o 


  -1   1   8      191.27      146.97     10.36 o 


   0   1   8     1438.67     1471.21     22.19 o 


   1   1   8        0.09        3.51      6.15 o 


   2   1   8     2270.66     2204.00     32.24 o 


   3   1   8     1068.80     1069.89     21.51 o 


   4   1   8     2230.49     2201.75     27.09 o 


   5   1   8      907.40      984.54     22.73 o 


   6   1   8     2487.95     2372.92     41.97 o 


   7   1   8      612.67      606.25     14.80 o 


   8   1   8     2542.82     2341.98     34.99 o 


   9   1   8       19.39       11.75      9.40 o 


  10   1   8     1815.79     1778.12     29.95 o 


  11   1   8     1161.60     1069.32     29.80 o 


  12   1   8     1123.16     1200.93     33.32 o 


  13   1   8      150.15      131.71     21.45 o 


  14   1   8      847.46      946.96     36.79 o 


  15   1   8        9.67       27.72     21.80 o 


 -10   2   8      340.00      327.05     23.06 o 


  -9   2   8       11.03       -1.61     17.61 o 


  -8   2   8      455.20      476.46     21.65 o 


  -7   2   8       67.22       22.56     24.85 o 


  -6   2   8     1034.16     1071.33     27.93 o 


  -5   2   8       63.75       82.76     14.39 o 


  -4   2   8     1361.80     1359.17     29.55 o 


  -3   2   8       90.14       91.92      9.06 o 


  -2   2   8     4040.05     3848.59     61.64 o 


  -1   2   8      425.86      430.41     14.45 o 


   0   2   8      659.88      544.91     12.01 o 


   1   2   8     1201.32     1148.09     19.03 o 


   2   2   8     8704.51     8894.94     90.85 o 


   3   2   8      275.37      256.95      6.91 o 


   4   2   8     5832.87     5789.73     71.62 o 


   5   2   8      628.86      590.33     13.63 o 


   6   2   8      950.75      793.83     16.46 o 


   7   2   8     1487.47     1541.59     42.24 o 


   8   2   8     1975.37     1960.44     45.57 o 


   9   2   8       77.08       84.14     10.08 o 


  10   2   8      308.32      295.73     18.81 o 


  11   2   8      262.76      231.80     18.71 o 


  12   2   8      496.16      502.63     24.14 o 


  13   2   8       47.76       37.80     19.34 o 


  14   2   8       61.53       55.38     21.17 o 


  15   2   8        5.67      -10.70     22.59 o 


 -10   3   8        0.96      -17.35     17.35 o 


  -9   3   8      668.83      666.83     27.56 o 


  -8   3   8        0.63       13.19     23.13 o 


  -7   3   8      814.56      760.71     25.34 o 


  -6   3   8      651.59      655.92     23.30 o 


  -5   3   8     3163.75     3114.24     55.07 o 


  -4   3   8      877.28      912.28     18.54 o 


  -3   3   8     2639.10     2638.13     37.39 o 


  -2   3   8      389.61      401.96     15.05 o 


  -1   3   8     1923.33     1834.61     33.66 o 


   0   3   8        0.15       -6.53      6.53 o 


   1   3   8     1142.62     1034.46     15.08 o 


   2   3   8     1189.35     1138.98     15.82 o 


   3   3   8      784.73      703.25     16.83 o 


   4   3   8        4.42       12.01      6.97 o 


   5   3   8     1677.60     1671.97     33.13 o 


   6   3   8      151.75      146.45      9.04 o 


   7   3   8      766.12      746.72     19.27 o 


   8   3   8     1935.44     1866.61     32.53 o 


   9   3   8       83.78       64.36     10.00 o 


  10   3   8      253.76      247.19     17.50 o 


  11   3   8      630.32      619.88     24.36 o 


  12   3   8      306.32      330.63     21.84 o 


  13   3   8      153.12      134.90     30.65 o 


  14   3   8       24.38       35.27     19.89 o 


 -10   4   8      121.18       95.40     21.46 o 


  -9   4   8        0.57       25.48     24.62 o 


  -8   4   8       27.92       17.75     17.34 o 


  -7   4   8       53.55       63.84     15.94 o 


  -6   4   8       77.46       38.08     26.63 o 


  -5   4   8        4.70       18.74     14.41 o 


  -4   4   8      253.96      244.52     15.28 o 


  -3   4   8      106.65      103.59     14.78 o 


  -2   4   8       42.31       20.63     10.37 o 


  -1   4   8       18.35       26.00     10.03 o 


   0   4   8      332.68      312.86      8.82 o 


   1   4   8      645.40      712.94     16.99 o 


   2   4   8      166.02      183.97      7.11 o 


   3   4   8      290.97      302.45     13.79 o 


   4   4   8      160.54      170.79     17.16 o 


   5   4   8      224.17      202.23     10.10 o 


   6   4   8     1231.05     1230.02     21.74 o 


   7   4   8        7.27       27.54     14.32 o 


   8   4   8      894.68      877.90     40.26 o 


   9   4   8       32.90       28.22     19.96 o 


  10   4   8     1248.86     1204.47     30.88 o 


  11   4   8        6.53        3.91     23.26 o 


  12   4   8     1105.17     1089.04     68.30 o 


  13   4   8      406.94      399.74     24.67 o 


  14   4   8       23.01       11.99     20.50 o 


 -10   5   8      387.13      412.18     25.52 o 


  -9   5   8        7.92       19.26     18.26 o 


  -8   5   8      404.07      440.26     24.00 o 


  -7   5   8       41.57       32.03     15.52 o 


  -6   5   8     1309.48     1270.30     34.51 o 


  -5   5   8      294.22      268.42     17.97 o 


  -4   5   8     3159.67     3163.70     45.04 o 


  -3   5   8      110.79      123.37     23.53 o 


  -2   5   8     2354.44     2385.46     42.60 o 


  -1   5   8        8.16        6.13      6.29 o 


   0   5   8     3851.45     3659.55     66.19 o 


   1   5   8     2896.55     3229.83     41.60 o 


   2   5   8     1725.15     1469.84     34.68 o 


   3   5   8      763.48      782.24     15.73 o 


   4   5   8     5234.59     5086.24     64.43 o 


   5   5   8      521.26      527.58     14.21 o 


   6   5   8     4921.98     4883.20     69.29 o 


   7   5   8     1029.58     1011.50     20.22 o 


   8   5   8     5626.29     5512.18     71.46 o 


   9   5   8      183.57      153.95     15.20 o 


  10   5   8     1307.38     1308.89     39.99 o 


  11   5   8      158.95      146.68     17.45 o 


  12   5   8     1304.86     1392.12     37.61 o 


  13   5   8      155.97      119.65     20.60 o 


  14   5   8      499.15      557.40     29.83 o 


 -10   6   8      428.06      425.11     25.84 o 


  -9   6   8      748.13      751.62     30.28 o 


  -8   6   8       70.01       43.96     17.13 o 


  -7   6   8      671.06      727.38     26.19 o 


  -6   6   8      123.37       91.87     15.60 o 


  -5   6   8     1832.51     1856.52     47.42 o 


  -4   6   8      402.41      382.76     17.85 o 


  -3   6   8     7199.17     7285.94    111.30 o 


  -2   6   8       91.57       88.34     13.76 o 


  -1   6   8     3496.84     3385.49     38.94 o 


   0   6   8      412.80      439.24     10.27 o 


   1   6   8     1478.00     1395.41     21.15 o 


   2   6   8      497.26      515.31     10.45 o 


   3   6   8     4977.32     4926.95     62.71 o 


   4   6   8       78.98       75.87      8.74 o 


   5   6   8     2250.42     2140.65     33.03 o 


   6   6   8       25.77       40.32      9.29 o 


   7   6   8      255.86      275.58     12.48 o 


   8   6   8     2020.34     2011.99     32.84 o 


   9   6   8     1806.99     1759.81     60.88 o 


  10   6   8      262.71      261.65     45.83 o 


  11   6   8      103.71       94.17     18.31 o 


  12   6   8      225.77      237.19     21.18 o 


  13   6   8       16.53       34.86     18.82 o 


  14   6   8       13.50       43.81     21.95 o 


  -9   7   8      194.47      187.96     21.34 o 


  -8   7   8        3.75       14.57     25.61 o 


  -7   7   8      381.78      361.09     22.33 o 


  -6   7   8      247.49      211.21     18.66 o 


  -5   7   8      177.34      179.40     17.34 o 


  -4   7   8      391.75      417.66     19.74 o 


  -3   7   8      677.40      664.50     22.21 o 


  -2   7   8      174.33      149.19     12.69 o 


  -1   7   8       29.52       30.30      9.33 o 


   0   7   8      283.15      283.84     12.10 o 


   1   7   8      304.03      330.36     12.60 o 


   2   7   8       48.29       50.10      8.33 o 


   3   7   8      243.11      262.32     16.17 o 


   4   7   8      678.04      652.90     15.90 o 


   5   7   8       43.49       47.62      9.35 o 


   6   7   8      957.30      908.39     19.40 o 


   7   7   8       11.82       16.42     25.51 o 


   8   7   8       68.01       57.67     11.47 o 


   9   7   8      449.83      482.31     40.95 o 


  10   7   8      927.39      943.78     29.56 o 


  11   7   8      193.92      223.90     20.18 o 


  12   7   8      180.56      213.20     20.64 o 


  13   7   8        5.96       44.10     20.53 o 


  -9   8   8        7.57        5.98     19.22 o 


  -8   8   8      106.84      110.92     36.03 o 


  -7   8   8       86.96       88.56     19.14 o 


  -6   8   8       83.00       93.71     24.85 o 


  -5   8   8     1136.69     1160.77     31.35 o 


  -4   8   8      786.62      766.95     24.81 o 


  -3   8   8     1521.76     1470.08     33.36 o 


  -2   8   8      804.40      768.61     23.33 o 


  -1   8   8      252.31      238.18     13.50 o 


   0   8   8        0.72       -7.47     14.52 o 


   1   8   8     1248.70     1185.00     76.88 o 


   2   8   8      375.63      406.60     18.68 o 


   3   8   8     1058.99     1036.96     65.23 o 


   4   8   8       48.52       41.87     15.54 o 


   5   8   8     1071.12     1063.08     21.45 o 


   6   8   8     1946.60     1880.10     31.20 o 


   7   8   8      172.76      146.88     11.89 o 


   8   8   8      574.65      647.96     18.95 o 


   9   8   8      190.49      166.26     18.90 o 


  10   8   8      545.37      540.53     24.26 o 


  11   8   8       47.52       66.27     18.66 o 


  12   8   8      245.26      256.09     22.98 o 


  13   8   8        0.01      -28.21     30.09 o 


  -9   9   8       60.83       47.51     22.95 o 


  -8   9   8        9.62       -0.40     27.49 o 


  -7   9   8        1.17        9.65     17.73 o 


  -6   9   8        1.17        2.81     17.22 o 


  -5   9   8      707.13      675.10     25.46 o 


  -4   9   8       96.90       94.28     15.50 o 


  -3   9   8        9.65        4.72     13.90 o 


  -2   9   8       69.70       67.10     14.86 o 


  -1   9   8      549.37      531.64     16.61 o 


   0   9   8        0.64       -9.76      9.76 o 


   1   9   8       38.99       38.95     14.17 o 


   2   9   8      146.74      149.27     15.34 o 


   3   9   8     2751.90     2739.87     51.32 o 


   4   9   8       41.60       36.47      9.65 o 


   5   9   8      116.49      111.58     14.65 o 


   6   9   8      341.33      294.80     14.17 o 


   7   9   8      170.41      174.89     13.49 o 


   8   9   8      170.34      177.30     13.21 o 


   9   9   8      151.63      147.68     18.94 o 


  10   9   8      115.55      130.16     18.98 o 


  11   9   8       18.40       45.58     20.22 o 


  12   9   8        3.14       15.27     35.64 o 


  -8  10   8        2.12       -2.09     20.34 o 


  -7  10   8      328.95      289.91     23.03 o 


  -6  10   8      182.10      168.42     21.73 o 


  -5  10   8       28.80       17.01     28.15 o 


  -4  10   8      137.12      155.52     17.33 o 


  -3  10   8      502.49      483.09     20.88 o 


  -2  10   8     1131.77     1170.47     30.87 o 


  -1  10   8      127.29      118.85     13.10 o 


   0  10   8      114.71      125.87     12.57 o 


   1  10   8        2.22       19.11     15.80 o 


   2  10   8     1351.58     1383.20     33.80 o 


   3  10   8       11.72        8.86     13.65 o 


   4  10   8      851.59      861.36     27.04 o 


   5  10   8       82.82       97.56     20.26 o 


   6  10   8      743.13      753.14     20.00 o 


   7  10   8      274.50      256.95     14.64 o 


   8  10   8      687.50      693.44     26.36 o 


   9  10   8      122.40      122.72     19.13 o 


  10  10   8     1606.23     1724.23     92.52 o 


  11  10   8      502.49      512.92     26.35 o 


  12  10   8      495.35      454.30     64.15 o 


  -7  11   8      544.18      591.23    107.44 o 


  -6  11   8       53.73       66.68     24.48 o 


  -5  11   8      601.25      668.65     30.39 o 


  -4  11   8       13.33       15.53     16.13 o 


  -3  11   8      967.09     1016.37     30.25 o 


  -2  11   8      479.07      483.31     22.63 o 


  -1  11   8     1119.42     1098.89     24.24 o 


   0  11   8      307.02      323.61     20.69 o 


   1  11   8     1672.27     1614.10     71.01 o 


   2  11   8      189.17      159.31     34.65 o 


   3  11   8     3220.88     3008.31     71.40 o 


   4  11   8      809.67      757.21     35.93 o 


   5  11   8     2862.05     2810.29     96.85 o 


   6  11   8       80.83      101.23     28.01 o 


   7  11   8      812.20      845.74     27.83 o 


   8  11   8      222.60      199.50     15.84 o 


   9  11   8      271.75      259.56     20.72 o 


  10  11   8        7.66        7.70     34.55 o 


  11  11   8      434.89      428.99     25.59 o 


  -7  12   8        6.21       13.91     21.48 o 


  -6  12   8      145.18      167.16     21.72 o 


  -5  12   8      277.52      305.87     38.80 o 


  -4  12   8      425.51      431.13     23.07 o 


  -3  12   8      683.62      665.78     26.50 o 


  -2  12   8      135.34      131.30     17.66 o 


  -1  12   8      745.71      768.87     21.66 o 


   0  12   8        8.69        7.27     19.30 o 


   1  12   8      300.09      317.13     20.21 o 


   2  12   8        5.87       -8.75     20.85 o 


   3  12   8        2.50        4.33     16.45 o 


   4  12   8      264.33      240.92     22.07 o 


   5  12   8      300.78      285.19     20.70 o 


   6  12   8       42.23       37.99     18.31 o 


   7  12   8        0.17       -7.71     17.84 o 


   8  12   8       19.65       32.40     17.61 o 


   9  12   8       17.67       23.63     25.74 o 


  10  12   8       81.93       98.66     32.67 o 


  -6  13   8      112.19      103.79     21.61 o 


  -5  13   8       31.48       26.90     17.55 o 


  -4  13   8      105.79      107.73     19.54 o 


  -3  13   8       19.79       14.56     17.25 o 


  -2  13   8      355.19      351.46     22.91 o 


  -1  13   8        0.28       -4.31     17.15 o 


   0  13   8       28.52       16.30     17.36 o 


   1  13   8      139.12      137.46     19.23 o 


   2  13   8      846.52      815.06     29.74 o 


   3  13   8      307.68      341.97     22.37 o 


   4  13   8       56.78       53.85     18.61 o 


   5  13   8      127.06      103.22     18.86 o 


   6  13   8       67.08       72.88     19.97 o 


   7  13   8       98.53      120.33     19.49 o 


   8  13   8       85.36       57.55     26.53 o 


   9  13   8        9.01       39.66     30.22 o 


  -5  14   8      109.44      151.04     18.97 o 


  -4  14   8       30.04       46.10     20.60 o 


  -3  14   8      336.31      360.03     24.09 o 


  -2  14   8      266.05      228.53     32.86 o 


  -1  14   8       15.10       28.72     18.78 o 


   0  14   8       16.82       18.22     18.30 o 


   1  14   8       97.76      112.64     21.65 o 


   2  14   8      103.56      121.76     21.08 o 


   3  14   8      731.39      742.35     37.55 o 


   4  14   8       36.91       43.98     18.90 o 


   5  14   8      514.78      537.16     27.38 o 


   6  14   8       73.13       98.91     20.13 o 


   7  14   8      375.81      390.73     25.76 o 


   8  14   8      115.12      136.87     31.87 o 


  -3  15   8      126.97      118.46     32.93 o 


  -2  15   8        1.41       -5.28     29.43 o 


  -1  15   8      899.28      897.29     31.87 o 


   0  15   8        1.18       16.98     19.33 o 


   1  15   8       78.46       85.89     19.79 o 


   2  15   8        3.22       14.08     19.81 o 


   3  15   8      402.10      375.67     24.90 o 


   4  15   8        9.38      -27.44     29.33 o 


   5  15   8       66.70      105.11     29.37 o 


   6  15   8        3.71       -0.69     20.81 o 


   7  15   8      132.21      116.71     23.46 o 


  -1  16   8      139.83      143.34     31.21 o 


   0  16   8       20.88       23.64     21.63 o 


   1  16   8       36.12       65.16     20.70 o 


   2  16   8        9.77       21.84     22.17 o 


   3  16   8       78.07      136.54     24.01 o 


   4  16   8        1.50       26.92     22.21 o 


   1 -13   9      159.31      144.91     23.28 o 


   2 -13   9       19.90       17.48     22.51 o 


   3 -13   9       20.66       -2.15     23.05 o 


   4 -13   9      142.02      186.16     50.65 o 


   5 -13   9        8.74       12.07     22.50 o 


   6 -13   9       80.38       88.43     33.19 o 


  -1 -12   9      181.39      194.22     31.41 o 


   0 -12   9      271.15      291.07     24.65 o 


   1 -12   9       49.52       36.85     20.18 o 


   2 -12   9      166.18      173.80     24.21 o 


   3 -12   9      379.76      356.06     27.20 o 


   4 -12   9      101.33       78.05     21.92 o 


   5 -12   9      188.71      196.63     22.59 o 


   6 -12   9       16.63       28.73     20.99 o 


   7 -12   9       35.46       61.53     21.68 o 


   8 -12   9        3.89      -10.50     20.25 o 


  -3 -11   9       10.56       11.68     27.72 o 


  -2 -11   9       10.69       37.88     27.19 o 


  -1 -11   9       32.79       63.38     18.61 o 


   0 -11   9      672.99      667.22     28.80 o 


   1 -11   9      146.05      152.80     20.85 o 


   2 -11   9      177.15      180.49     26.03 o 


   3 -11   9        3.24      -18.10     18.41 o 


   4 -11   9      126.01      142.02     22.43 o 


   5 -11   9      177.37      200.90     23.63 o 


   6 -11   9      245.11      259.54     22.77 o 


   7 -11   9      124.24      140.36     20.93 o 


   8 -11   9       36.41       20.73     22.54 o 


   9 -11   9       21.78      -14.51     19.64 o 


  -4 -10   9        2.86       -1.85     27.19 o 


  -3 -10   9       85.94      185.38     33.19 o 


  -2 -10   9       45.13       82.10     26.40 o 


  -1 -10   9      405.52      392.69     29.10 o 


   0 -10   9        8.41       25.35     17.55 o 


   1 -10   9     1165.74     1182.68     35.27 o 


   2 -10   9        1.65      -21.55     21.55 o 


   3 -10   9      145.20      139.20     14.41 o 


   4 -10   9      210.98      182.70     22.44 o 


   5 -10   9     1088.35     1080.27     32.79 o 


   6 -10   9      180.94      188.10     20.73 o 


   7 -10   9      217.72      249.38     21.71 o 


   8 -10   9      265.93      319.44     33.43 o 


   9 -10   9      127.53      170.37     21.07 o 


  10 -10   9       53.27       44.95     20.88 o 


  11 -10   9       80.21      120.77     30.75 o 


  -5  -9   9       25.05       23.82     31.02 o 


  -4  -9   9      686.21      697.48     41.31 o 


  -3  -9   9       80.29       29.83     27.98 o 


  -2  -9   9     1800.48     1796.40     60.91 o 


  -1  -9   9        2.99        5.88     21.02 o 


   0  -9   9     1342.18     1353.63     36.18 o 


   1  -9   9      190.71      157.50     17.75 o 


   2  -9   9     1719.88     1706.31     40.80 o 


   3  -9   9      114.30      109.34     13.51 o 


   4  -9   9      678.70      726.08     20.89 o 


   5  -9   9        0.86      -12.94     12.94 o 


   6  -9   9     1097.04     1148.85     32.43 o 


   7  -9   9        0.28        9.32     17.52 o 


   8  -9   9      300.89      341.67     22.51 o 


   9  -9   9      239.66      235.01     21.36 o 


  10  -9   9       84.32      126.13     24.45 o 


  11  -9   9       36.25       11.22     28.51 o 


  -6  -8   9       47.43       -1.98     27.52 o 


  -5  -8   9        1.86       34.05     27.19 o 


  -4  -8   9       59.25       82.36     26.46 o 


  -3  -8   9      209.10      192.24     29.96 o 


  -2  -8   9        1.43      -21.51     21.51 o 


  -1  -8   9        8.62       22.69     16.71 o 


   0  -8   9       41.61       34.03     15.37 o 


   1  -8   9        3.52       17.89     15.23 o 


   2  -8   9        9.32        1.51     14.84 o 


   3  -8   9       12.66        7.87     11.35 o 


   4  -8   9      311.21      266.77     14.73 o 


   5  -8   9       26.66       11.24     11.38 o 


   6  -8   9        7.08       17.55     18.51 o 


   7  -8   9       44.37       52.00     12.88 o 


   8  -8   9      175.41      162.55     16.81 o 


   9  -8   9       13.38       17.52     16.52 o 


  10  -8   9       22.64       22.04     27.19 o 


  11  -8   9      243.06      314.85     31.74 o 


  -7  -7   9       13.30       19.60     31.74 o 


  -6  -7   9      151.28      142.74     32.73 o 


  -5  -7   9       29.80       11.75     28.25 o 


  -4  -7   9      489.42      535.01     34.65 o 


  -3  -7   9      188.89      190.26     26.53 o 


  -2  -7   9     1191.35     1195.92     32.21 o 


  -1  -7   9     1501.34     1514.87     36.40 o 


   0  -7   9      581.70      556.88     22.91 o 


   1  -7   9        1.64      -11.11     13.56 o 


   2  -7   9       37.95       64.54     18.08 o 


   3  -7   9     1382.27     1287.51     37.55 o 


   4  -7   9       17.97       30.32     11.54 o 


   5  -7   9      159.94      148.45     12.67 o 


   6  -7   9        0.14      -11.13     11.13 o 


   7  -7   9      558.71      553.60     39.46 o 


   8  -7   9       33.61       43.43     13.13 o 


   9  -7   9        6.25        9.89     12.55 o 


  10  -7   9       49.76       15.18     26.33 o 


  11  -7   9      111.16       76.95     27.65 o 


  -7  -6   9        0.06       14.45     27.52 o 


  -6  -6   9      169.42      191.12     30.03 o 


  -5  -6   9       49.07       53.19     24.42 o 


  -4  -6   9      661.89      675.57     38.74 o 


  -3  -6   9       90.83       58.34     22.50 o 


  -2  -6   9     1143.78     1138.94     30.07 o 


  -1  -6   9        4.14        8.19     34.98 o 


   0  -6   9     1275.23     1254.51     30.94 o 


   1  -6   9        2.92        8.87     13.21 o 


   2  -6   9      701.68      713.88     22.57 o 


   3  -6   9      222.27      229.71     13.20 o 


   4  -6   9     3521.83     3631.65     51.41 o 


   5  -6   9       25.08       28.12     10.48 o 


   6  -6   9      524.59      559.48     16.77 o 


   7  -6   9      214.25      205.77     23.63 o 


   8  -6   9     3570.18     3593.03     51.12 o 


   9  -6   9      160.42      120.05     46.16 o 


  10  -6   9      104.46      120.41     16.38 o 


  11  -6   9       62.11       49.10     25.54 o 


  -8  -5   9      395.60      371.61     38.94 o 


  -7  -5   9       30.16       43.49     29.63 o 


  -6  -5   9       27.33       14.39     24.15 o 


  -5  -5   9        2.84       11.35     26.07 o 


  -4  -5   9     1882.62     1693.32     56.16 o 


  -3  -5   9      350.38      276.45     25.41 o 


  -2  -5   9      624.95      574.44     22.01 o 


  -1  -5   9        1.85       12.93     12.94 o 


   0  -5   9      599.84      537.68     35.74 o 


   1  -5   9       26.91       37.93     13.34 o 


   2  -5   9       26.32       16.75     14.12 o 


   3  -5   9      233.09      216.08     14.65 o 


   4  -5   9       26.98       24.07      9.70 o 


   5  -5   9       77.76       59.63     10.57 o 


   6  -5   9        2.26       18.65     11.05 o 


   7  -5   9      995.48      928.20     23.49 o 


   8  -5   9      479.46      435.54     14.83 o 


   9  -5   9       61.92       64.40     14.82 o 


  10  -5   9      133.56      146.30     25.64 o 


  11  -5   9      213.39      225.20     18.90 o 


  12  -5   9       82.48       91.93     26.07 o 


  -8  -4   9       24.19       -7.99     26.99 o 


  -7  -4   9        7.63      -17.62     27.32 o 


  -6  -4   9      392.41      369.30     31.54 o 


  -5  -4   9      263.03      310.17     30.42 o 


  -4  -4   9     1047.42     1123.60     45.01 o 


  -3  -4   9      157.46      108.16     21.38 o 


  -2  -4   9     1799.30     1902.09     38.77 o 


  -1  -4   9       36.63       46.11     11.71 o 


   0  -4   9     3663.25     3540.73     60.51 o 


   1  -4   9       20.70       21.99     12.22 o 


   2  -4   9     1349.62     1323.91     29.08 o 


   3  -4   9       68.00       54.99     12.18 o 


   4  -4   9     2306.05     2151.25     39.27 o 


   5  -4   9       74.57       85.47      9.69 o 


   6  -4   9     3641.13     3753.21     57.58 o 


   7  -4   9       32.69       21.11      9.39 o 


   8  -4   9     1985.21     1999.66     31.90 o 


   9  -4   9        2.14      -12.21     13.81 o 


  10  -4   9     1372.24     1406.19     32.86 o 


  11  -4   9        0.71       -6.89     12.94 o 


  12  -4   9      506.70      544.88     25.56 o 


  13  -4   9       40.53       37.86     24.91 o 


  14  -4   9      101.57      116.15     29.10 o 


  -9  -3   9      192.01      179.17     34.78 o 


  -8  -3   9      158.37      171.78     32.47 o 


  -7  -3   9       67.79       97.34     26.40 o 


  -6  -3   9       67.53       60.32     24.02 o 


  -5  -3   9     1483.46     1389.49     50.15 o 


  -4  -3   9        5.12        6.67     21.98 o 


  -3  -3   9       32.66       45.60     18.94 o 


  -2  -3   9      432.01      408.05     18.07 o 


  -1  -3   9     1675.82     1685.27     34.27 o 


   0  -3   9        6.75        0.19     13.53 o 


   1  -3   9      777.93      755.58     21.37 o 


   2  -3   9      198.14      223.82     13.23 o 


   3  -3   9      275.77      252.75     11.30 o 


   4  -3   9      114.58      121.09      9.63 o 


   5  -3   9      376.23      371.50     12.67 o 


   6  -3   9     1040.15     1015.32     26.60 o 


   7  -3   9      246.72      246.59     11.36 o 


   8  -3   9        6.43       11.66      9.33 o 


   9  -3   9      201.42      193.78     13.59 o 


  10  -3   9      152.01      145.79     13.11 o 


  11  -3   9      136.92      126.58     16.63 o 


  12  -3   9        2.34        4.63     19.73 o 


  13  -3   9       82.71      122.83     44.81 o 


  14  -3   9       18.83       39.14     19.84 o 


  -9  -2   9        1.78       36.23     31.48 o 


  -8  -2   9        5.54        5.02     25.61 o 


  -7  -2   9      659.39      678.54     38.74 o 


  -6  -2   9      275.75      302.91     31.08 o 


  -5  -2   9      178.39      115.49     22.90 o 


  -4  -2   9      727.73      735.30     35.44 o 


  -3  -2   9       37.65       18.68     17.55 o 


  -2  -2   9      446.91      459.58     17.90 o 


  -1  -2   9     1286.52     1335.43     29.18 o 


   0  -2   9     1058.03      983.93     24.04 o 


   1  -2   9      725.24      665.98     19.21 o 


   2  -2   9      443.83      404.36     15.25 o 


   3  -2   9       66.54       75.26      8.63 o 


   4  -2   9      681.13      665.62     24.45 o 


   5  -2   9      211.26      191.45      9.31 o 


   6  -2   9       70.12       72.52     12.80 o 


   7  -2   9      864.69      813.92     33.66 o 


   8  -2   9       29.56       42.94      9.80 o 


   9  -2   9      436.52      392.40     18.87 o 


  10  -2   9        8.61       -2.26     10.75 o 


  11  -2   9      307.71      297.42     19.24 o 


  12  -2   9        1.47        5.73     16.52 o 


  13  -2   9      851.13      936.48     38.71 o 


  14  -2   9       42.83       64.59     40.59 o 


  -9  -1   9      121.68      131.46     28.84 o 


  -8  -1   9      292.38      325.02     32.27 o 


  -7  -1   9      224.07      218.17     30.42 o 


  -6  -1   9      252.61      269.38     27.45 o 


  -5  -1   9       90.02       74.18     21.38 o 


  -4  -1   9      664.32      719.99     33.13 o 


  -3  -1   9      346.99      358.54     24.22 o 


  -2  -1   9      925.54      909.59     43.95 o 


  -1  -1   9        0.44       15.22      7.49 o 


   0  -1   9     2253.14     2083.88     38.14 o 


   1  -1   9       71.47       76.15     26.69 o 


   2  -1   9     2557.53     2427.60     29.70 o 


   3  -1   9      310.24      281.14     11.12 o 


   4  -1   9     2760.49     2638.40     31.14 o 


   5  -1   9      253.89      255.49      8.37 o 


   6  -1   9     3283.88     3029.49     35.33 o 


   7  -1   9      354.67      339.89     12.33 o 


   8  -1   9     3148.28     2988.40     42.87 o 


   9  -1   9      441.54      431.25     15.18 o 


  10  -1   9     2575.14     2512.05     39.24 o 


  11  -1   9       12.74       47.02     14.84 o 


  12  -1   9     2257.27     2220.88     47.59 o 


  13  -1   9       40.65       66.48     18.63 o 


  14  -1   9     1024.55     1112.26     35.47 o 


  -9   0   9       37.53        3.56     23.36 o 


  -8   0   9      610.60      642.38     39.13 o 


  -7   0   9      961.40     1042.17     45.54 o 


  -6   0   9      780.22      852.50     38.61 o 


  -5   0   9      829.30      774.83     22.83 o 


  -4   0   9     1515.08     1470.59     31.21 o 


  -3   0   9      674.59      690.08     15.73 o 


  -2   0   9      823.50      731.37     15.58 o 


  -1   0   9     2824.92     2835.01     48.53 o 


   0   0   9     3643.35     3548.98     57.89 o 


   1   0   9      667.13      688.14     62.30 o 


   2   0   9     5419.86     5202.07     55.79 o 


   3   0   9     2502.95     2366.00     64.57 o 


   4   0   9      636.13      678.25     11.93 o 


   5   0   9     2259.38     2300.25     27.72 o 


   6   0   9      900.13      888.13     19.63 o 


   7   0   9     1153.27     1157.06     21.54 o 


   8   0   9      748.65      737.09     17.21 o 


   9   0   9      177.09      178.93     11.48 o 


  10   0   9       42.50       36.47     11.17 o 


  11   0   9       21.86       40.90     14.92 o 


  12   0   9       14.92       30.59     16.88 o 


  13   0   9        5.66       17.94     17.54 o 


  14   0   9      120.55      133.55     31.48 o 


  15   0   9        8.09       21.19     23.42 o 


  -9   1   9      614.72      588.13     40.06 o 


  -8   1   9        9.69       47.19     25.94 o 


  -7   1   9     1072.45     1056.74     35.17 o 


  -6   1   9        2.84       -5.15     13.58 o 


  -5   1   9      489.25      457.46     19.20 o 


  -4   1   9       49.82       29.96     11.83 o 


  -3   1   9     2035.11     1952.13     29.99 o 


  -2   1   9        5.86        4.64     10.12 o 


  -1   1   9      732.81      624.69     17.99 o 


   0   1   9      145.25      106.90     10.17 o 


   1   1   9     3668.55     3727.39     93.08 o 


   2   1   9      795.89      770.20     18.68 o 


   3   1   9        6.71        1.43      5.44 o 


   4   1   9      711.42      686.99     11.67 o 


   5   1   9       47.53       36.78      8.00 o 


   6   1   9      550.41      465.90     19.73 o 


   7   1   9      556.02      506.65     14.01 o 


   8   1   9      411.36      353.10     12.72 o 


   9   1   9       25.44       18.61      9.90 o 


  10   1   9      902.06      839.62     23.23 o 


  11   1   9      955.14      965.82     28.90 o 


  12   1   9     2254.45     2285.40     48.96 o 


  13   1   9      118.77      118.08     21.25 o 


  14   1   9      499.81      561.93     29.41 o 


  15   1   9      113.33       62.69     38.38 o 


  -9   2   9       25.97       23.27     18.18 o 


  -8   2   9       21.94       36.19     17.46 o 


  -7   2   9        5.27       20.10     15.14 o 


  -6   2   9      256.40      252.85     17.00 o 


  -5   2   9      349.86      346.59     18.22 o 


  -4   2   9        0.55        6.09     12.63 o 


  -3   2   9      727.49      719.32     16.56 o 


  -2   2   9       46.19       50.09     11.02 o 


  -1   2   9     2199.32     2309.30     41.18 o 


   0   2   9       77.90       89.29      9.90 o 


   1   2   9      113.95       96.69      6.56 o 


   2   2   9      118.24      101.43      6.70 o 


   3   2   9     1408.40     1504.59     19.66 o 


   4   2   9      731.58      762.69     15.84 o 


   5   2   9      717.23      638.06     24.85 o 


   6   2   9      425.05      477.20     13.39 o 


   7   2   9      254.44      236.60     11.58 o 


   8   2   9      392.97      367.19     13.10 o 


   9   2   9      123.59      131.23     18.12 o 


  10   2   9       99.31       84.85     11.00 o 


  11   2   9       43.64       28.06     29.86 o 


  12   2   9      842.73      796.94     68.11 o 


  13   2   9       47.05       60.29     19.20 o 


  14   2   9      130.43      121.97     21.27 o 


  -9   3   9        2.75       16.19     18.14 o 


  -8   3   9        8.53       34.88     16.38 o 


  -7   3   9      104.74      124.45     16.99 o 


  -6   3   9      629.78      627.27     29.43 o 


  -5   3   9      235.32      265.17     23.23 o 


  -4   3   9       27.88       33.92     13.38 o 


  -3   3   9       42.05       67.23     13.08 o 


  -2   3   9      181.86      187.88     12.87 o 


  -1   3   9       92.22       91.33     10.82 o 


   0   3   9      450.57      432.19     12.01 o 


   1   3   9        3.94       12.76      6.76 o 


   2   3   9     1046.16     1054.46     31.87 o 


   3   3   9        3.33        1.24      5.25 o 


   4   3   9     2059.66     1907.89     79.46 o 


   5   3   9      134.97      146.64      9.07 o 


   6   3   9     1335.15     1323.40     35.90 o 


   7   3   9        2.89        4.55      9.73 o 


   8   3   9      619.57      540.22     15.56 o 


   9   3   9       43.83       13.46     25.08 o 


  10   3   9      400.34      404.63     15.71 o 


  11   3   9       75.22       96.39     29.24 o 


  12   3   9      342.68      363.18     22.27 o 


  13   3   9      322.33      270.70     38.11 o 


  14   3   9      161.85      130.86     22.40 o 


  -9   4   9      169.60      161.17     20.59 o 


  -8   4   9       72.30       74.73     18.56 o 


  -7   4   9       44.42       50.26     16.58 o 


  -6   4   9      100.16      105.05     16.35 o 


  -5   4   9     1061.30     1058.35     27.81 o 


  -4   4   9       47.04       36.46     13.38 o 


  -3   4   9     2280.62     2262.18     41.93 o 


  -2   4   9      729.54      720.37     32.04 o 


  -1   4   9     1198.52     1195.86     26.40 o 


   0   4   9      423.67      415.02     10.22 o 


   1   4   9     3426.06     3413.99     38.82 o 


   2   4   9     1308.80     1212.23     17.15 o 


   3   4   9        6.05        6.15      7.10 o 


   4   4   9     1072.27     1065.50     26.63 o 


   5   4   9      865.41      849.87     17.50 o 


   6   4   9     1355.57     1237.33     22.66 o 


   7   4   9       15.13       39.39     25.21 o 


   8   4   9      371.16      349.05     13.68 o 


   9   4   9        4.83       -6.90     10.19 o 


  10   4   9     1865.61     1802.63     31.21 o 


  11   4   9        9.37       -2.87     14.61 o 


  12   4   9     1776.44     1730.30     44.22 o 


  13   4   9       10.37        8.45     17.91 o 


  14   4   9      878.96      902.73     33.30 o 


  -9   5   9        0.16        2.60     19.70 o 


  -8   5   9      149.92      175.76     18.98 o 


  -7   5   9      227.36      270.47     22.01 o 


  -6   5   9       21.27       32.38     16.70 o 


  -5   5   9      205.72      226.04     17.43 o 


  -4   5   9      144.58      125.15     15.23 o 


  -3   5   9      869.14      860.04     23.25 o 


  -2   5   9      232.58      246.70     34.45 o 


  -1   5   9     2108.96     2087.90     26.81 o 


   0   5   9     1481.17     1500.97     20.79 o 


   1   5   9     3191.11     3271.56     48.41 o 


   2   5   9      372.26      317.61     11.14 o 


   3   5   9      914.25      840.71     20.03 o 


   4   5   9     2480.41     2481.24     35.72 o 


   5   5   9     1225.88     1193.69     25.51 o 


   6   5   9     4399.50     4314.56     57.29 o 


   7   5   9     3100.96     2951.64     42.51 o 


   8   5   9     2356.77     2344.48     36.27 o 


   9   5   9      479.04      505.86     16.35 o 


  10   5   9      288.61      311.25     19.18 o 


  11   5   9      669.44      706.99     27.92 o 


  12   5   9      107.56      102.19     18.33 o 


  13   5   9      403.78      440.95     47.12 o 


  14   5   9      286.84      295.22     24.10 o 


  -9   6   9      125.50      179.39     30.39 o 


  -8   6   9       46.14       68.30     18.36 o 


  -7   6   9      861.72      899.38     30.10 o 


  -6   6   9      128.93      146.64     17.98 o 


  -5   6   9     1147.47     1205.12     31.57 o 


  -4   6   9      240.40      239.04     13.15 o 


  -3   6   9     2802.02     2807.25     50.93 o 


  -2   6   9      435.24      440.92     17.85 o 


  -1   6   9     3284.04     3248.86     38.31 o 


   0   6   9       61.11       53.78      7.59 o 


   1   6   9     4858.69     4716.00     51.82 o 


   2   6   9      171.25      162.48     17.46 o 


   3   6   9     1578.59     1463.89     24.91 o 


   4   6   9        6.00        0.03     11.35 o 


   5   6   9     1693.99     1691.29     33.33 o 


   6   6   9      385.81      336.33     15.47 o 


   7   6   9     1393.79     1410.27     25.68 o 


   8   6   9       23.69       24.54     10.96 o 


   9   6   9      479.60      478.71     37.06 o 


  10   6   9      115.93      101.42     17.96 o 


  11   6   9      127.72      138.93     19.44 o 


  12   6   9       16.18        4.70     18.26 o 


  13   6   9       11.56       19.30     23.79 o 


  14   6   9      275.33      240.47     25.64 o 


  -9   7   9       70.13       91.68     21.45 o 


  -8   7   9      448.65      450.44     25.70 o 


  -7   7   9        9.31        4.70     16.95 o 


  -6   7   9      607.66      586.35     25.06 o 


  -5   7   9       11.32        4.81     14.96 o 


  -4   7   9      126.13      137.68     15.23 o 


  -3   7   9      306.35      324.06     21.58 o 


  -2   7   9     1126.63     1150.53     28.19 o 


  -1   7   9      474.32      495.62     14.80 o 


   0   7   9      676.53      625.84     16.16 o 


   1   7   9       12.76        7.54      8.98 o 


   2   7   9      197.19      191.47     23.43 o 


   3   7   9      734.86      715.36     16.32 o 


   4   7   9      215.09      191.84     10.82 o 


   5   7   9      156.86      155.37     11.20 o 


   6   7   9       33.72       25.48      9.72 o 


   7   7   9       73.09       76.62     12.04 o 


   8   7   9      682.50      693.95     42.70 o 


   9   7   9      268.80      262.55     15.01 o 


  10   7   9       75.68       68.26     17.27 o 


  11   7   9       63.59       66.02     19.59 o 


  12   7   9      209.11      247.76     23.55 o 


  13   7   9       58.09      121.13     23.79 o 


  -8   8   9      168.05      214.71     30.95 o 


  -7   8   9      131.59      123.92     20.53 o 


  -6   8   9      299.45      287.44     21.75 o 


  -5   8   9        5.28        7.96     48.74 o 


  -4   8   9      329.45      332.03     18.89 o 


  -3   8   9      196.76      192.89     17.10 o 


  -2   8   9     1002.26     1022.69     27.34 o 


  -1   8   9      627.97      656.19     17.86 o 


   0   8   9      454.19      455.67     14.53 o 


   1   8   9      188.78      171.08     18.28 o 


   2   8   9      859.98      872.47     25.24 o 


   3   8   9       42.93       51.32      9.51 o 


   4   8   9      406.01      380.98     33.66 o 


   5   8   9      980.27     1010.71     21.25 o 


   6   8   9     2206.47     2219.20     35.26 o 


   7   8   9       19.80       13.88     23.20 o 


   8   8   9     1013.84     1044.74     23.36 o 


   9   8   9      476.42      493.67     17.79 o 


  10   8   9       64.66       84.20     19.07 o 


  11   8   9      353.64      352.90     24.39 o 


  12   8   9      350.31      384.69     40.65 o 


  13   8   9      265.65      275.08     25.30 o 


  -8   9   9       19.98       54.18     38.47 o 


  -7   9   9      392.22      434.12     26.69 o 


  -6   9   9       73.31       89.52     19.54 o 


  -5   9   9     2091.35     2163.21     47.73 o 


  -4   9   9        5.28       -7.62     14.88 o 


  -3   9   9      706.75      755.29     25.16 o 


  -2   9   9        3.94       -1.45     12.85 o 


  -1   9   9     2029.55     2027.72     33.84 o 


   0   9   9      152.50      154.55     15.64 o 


   1   9   9     4411.62     4216.06     72.41 o 


   2   9   9      338.96      330.85     18.42 o 


   3   9   9      830.17      825.86     26.25 o 


   4   9   9      186.88      165.84     15.84 o 


   5   9   9     2731.20     2599.80     39.82 o 


   6   9   9      296.38      300.98     15.64 o 


   7   9   9     1950.17     1973.33     40.72 o 


   8   9   9       85.26       90.38     12.83 o 


   9   9   9     1015.71     1092.73     27.55 o 


  10   9   9        1.88        2.23     33.52 o 


  11   9   9       93.56      116.26     29.14 o 


  12   9   9      116.65      127.74     21.00 o 


  -7  10   9       82.95       81.78     21.77 o 


  -6  10   9      107.30      150.81     22.64 o 


  -5  10   9       53.25       50.56     18.92 o 


  -4  10   9      303.42      278.98     20.94 o 


  -3  10   9        1.08       -3.99     25.31 o 


  -2  10   9       28.22       68.00     17.92 o 


  -1  10   9      124.36      103.93     12.69 o 


   0  10   9      127.37      140.26     16.76 o 


   1  10   9       24.97       42.16     15.81 o 


   2  10   9        8.54        0.02     14.96 o 


   3  10   9       88.22       73.26     23.00 o 


   4  10   9       84.85       77.01     15.28 o 


   5  10   9      631.65      610.93     24.91 o 


   6  10   9       78.45       91.32     33.59 o 


   7  10   9      342.70      352.96     16.88 o 


   8  10   9      355.82      366.50     17.46 o 


   9  10   9      352.43      368.45     22.33 o 


  10  10   9        3.86       17.54     17.61 o 


  11  10   9      556.90      629.98     42.57 o 


  12  10   9      100.90      162.08     22.63 o 


  -7  11   9       36.30       20.68     22.75 o 


  -6  11   9      158.03      138.65     23.73 o 


  -5  11   9      146.50      167.61     30.16 o 


  -4  11   9        2.95        6.90     17.42 o 


  -3  11   9      247.72      229.75     20.56 o 


  -2  11   9       65.53       66.90     16.71 o 


  -1  11   9      903.94      900.63     28.82 o 


   0  11   9      254.75      281.78     37.75 o 


   1  11   9      699.11      764.07     35.11 o 


   2  11   9      178.48      169.61     17.70 o 


   3  11   9     1111.27     1050.08     31.44 o 


   4  11   9      142.44      170.53     20.13 o 


   5  11   9      800.85      776.14     28.24 o 


   6  11   9       93.83      106.46     17.14 o 


   7  11   9      776.94      742.35     27.58 o 


   8  11   9        6.66       -0.06     18.57 o 


   9  11   9      420.60      438.81     24.10 o 


  10  11   9        0.67      -19.08     19.08 o 


  11  11   9        1.83       -6.62     39.23 o 


  -6  12   9       45.80       43.37     21.81 o 


  -5  12   9       54.45       52.26     20.71 o 


  -4  12   9      280.38      309.34     22.84 o 


  -3  12   9        4.93        7.37     16.83 o 


  -2  12   9      597.73      547.74     36.23 o 


  -1  12   9        1.24       -0.42     16.52 o 


   0  12   9       14.85        8.51     15.95 o 


   1  12   9      304.50      318.89     39.07 o 


   2  12   9       31.19       40.97     17.61 o 


   3  12   9        1.07      -17.59     17.59 o 


   4  12   9      218.75      227.58     19.75 o 


   5  12   9      676.89      606.76     26.11 o 


   6  12   9      171.59      197.07     20.37 o 


   7  12   9      419.59      471.36     24.66 o 


   8  12   9        9.45      -16.37     16.37 o 


   9  12   9      111.58      130.60     32.73 o 


  10  12   9       18.94      -17.88     30.09 o 


  -5  13   9        1.39       -3.49     20.30 o 


  -4  13   9       33.08       34.73     19.72 o 


  -3  13   9        7.25      -13.59     24.55 o 


  -2  13   9        2.39      -26.73     26.73 o 


  -1  13   9       88.93       99.97     19.35 o 


   0  13   9     1284.99     1214.73     34.88 o 


   1  13   9       41.19       41.56     19.40 o 


   2  13   9       29.42       47.34     18.39 o 


   3  13   9       67.02       78.68     27.78 o 


   4  13   9      114.51       98.90     22.27 o 


   5  13   9      114.44       84.79     31.25 o 


   6  13   9       12.67       11.31     19.57 o 


   7  13   9        6.18        9.73     19.57 o 


   8  13   9       98.33      132.01     20.79 o 


   9  13   9      225.20      184.45     34.38 o 


  -4  14   9        9.69      100.84     27.12 o 


  -3  14   9      468.75      531.77     38.34 o 


  -2  14   9       29.31       43.03     29.63 o 


  -1  14   9      380.34      448.56     45.14 o 


   0  14   9        2.10       16.14     48.74 o 


   1  14   9     1237.58     1310.16     38.30 o 


   2  14   9       62.99       70.18     20.90 o 


   3  14   9      654.56      701.27     55.34 o 


   4  14   9       48.95       55.92     19.02 o 


   5  14   9      753.25      745.68     29.88 o 


   6  14   9      250.45      265.86     24.33 o 


   7  14   9      646.56      656.62     29.36 o 


   8  14   9       79.81       54.62     20.04 o 


  -2  15   9      488.10      464.13     40.78 o 


  -1  15   9      112.56      134.76     30.36 o 


   0  15   9       19.83       27.23     20.14 o 


   1  15   9      386.67      380.54     25.33 o 


   2  15   9       68.60       80.90     20.92 o 


   3  15   9       24.86       49.72     20.47 o 


   4  15   9      242.34      243.31     24.52 o 


   5  15   9       71.06      102.15     27.92 o 


   6  15   9      120.38      138.35     21.48 o 


   1  16   9      158.12      114.23     28.84 o 


   2  16   9       64.98      101.95     21.03 o 


   3  16   9       56.19       82.81     21.42 o 


   0 -12  10        1.01       -6.90     20.65 o 


   1 -12  10      385.08      364.39     27.23 o 


   2 -12  10       21.49       12.26     21.81 o 


   3 -12  10       46.98       43.12     22.32 o 


   4 -12  10        3.07      -27.23     42.73 o 


   5 -12  10       50.03       47.10     22.35 o 


   6 -12  10       51.66       64.78     23.31 o 


   7 -12  10      143.51      113.13     23.13 o 


  -2 -11  10      217.01      247.28     33.52 o 


  -1 -11  10        1.90      -11.22     29.83 o 


   0 -11  10      109.53      137.28     22.42 o 


   1 -11  10       54.69       63.04     20.85 o 


   2 -11  10      470.06      503.25     26.29 o 


   3 -11  10       44.98       22.26     20.09 o 


   4 -11  10      193.99      211.78     22.13 o 


   5 -11  10        6.81        4.05     20.19 o 


   6 -11  10       58.18       60.83     19.88 o 


   7 -11  10      168.14      152.43     21.77 o 


   8 -11  10      189.63      211.07     22.96 o 


   9 -11  10       25.78        0.64     21.68 o 


  -3 -10  10       27.05       25.80     28.51 o 


  -2 -10  10       56.62       54.44     27.59 o 


  -1 -10  10        0.24       -2.97     28.38 o 


   0 -10  10       60.87       48.85     19.01 o 


   1 -10  10        5.65      -17.19     17.19 o 


   2 -10  10       22.97       33.12     17.44 o 


   3 -10  10      100.29       95.14     16.23 o 


   4 -10  10      374.95      392.06     36.13 o 


   5 -10  10        0.88       -5.12     18.42 o 


   6 -10  10      173.00      201.92     21.62 o 


   7 -10  10        4.90       -5.06     19.60 o 


   8 -10  10      289.10      306.80     24.07 o 


   9 -10  10        2.89      -16.48     18.51 o 


  10 -10  10       54.06       77.48     33.66 o 


  -4  -9  10        4.44      -19.60     26.93 o 


  -3  -9  10      241.43      211.77     30.75 o 


  -2  -9  10      298.11      338.15     32.53 o 


  -1  -9  10        1.59       37.86     28.74 o 


   0  -9  10      281.64      278.12     49.73 o 


   1  -9  10        2.38       12.14     18.22 o 


   2  -9  10      152.13      154.58     19.25 o 


   3  -9  10        2.51       -6.06     13.79 o 


   4  -9  10      388.76      404.00     17.93 o 


   5  -9  10        3.07      -13.56     13.56 o 


   6  -9  10       19.30       28.32     14.03 o 


   7  -9  10        5.55      -16.40     17.09 o 


   8  -9  10      174.24      207.85     21.30 o 


   9  -9  10       12.24       -9.45     18.09 o 


  10  -9  10       13.43       53.52     31.21 o 


  11  -9  10       54.61       57.55     32.40 o 


  -5  -8  10      138.68      126.31     33.85 o 


  -4  -8  10       38.25       30.03     26.46 o 


  -3  -8  10       45.63       61.70     25.87 o 


  -2  -8  10      633.47      580.08     38.08 o 


  -1  -8  10      231.87      244.53     21.07 o 


   0  -8  10      306.86      329.50     21.72 o 


   1  -8  10      198.84      152.76     17.48 o 


   2  -8  10      285.17      298.21     19.32 o 


   3  -8  10       16.49       24.76     12.11 o 


   4  -8  10      134.71      144.34     13.88 o 


   5  -8  10       89.57       90.15     13.98 o 


   6  -8  10      104.54      100.70     13.47 o 


   7  -8  10       89.46       79.58     14.32 o 


   8  -8  10      332.92      392.39     28.97 o 


   9  -8  10      711.12      697.68     42.57 o 


  10  -8  10       42.08       17.09     28.84 o 


  11  -8  10        7.15        2.77     29.24 o 


  -6  -7  10       13.16       12.14     30.95 o 


  -5  -7  10        0.83      -10.03     25.61 o 


  -4  -7  10        0.28       15.11     28.05 o 


  -3  -7  10      261.18      194.22     28.05 o 


  -2  -7  10      144.81      103.28     27.06 o 


  -1  -7  10       86.43       78.45     17.76 o 


   0  -7  10       12.24        7.37     15.35 o 


   1  -7  10        0.22       -7.70     24.45 o 


   2  -7  10       39.04        7.93     14.98 o 


   3  -7  10      121.95      100.22     12.88 o 


   4  -7  10       19.34       -2.72     12.17 o 


   5  -7  10      731.20      697.64     19.85 o 


   6  -7  10      752.21      746.12     20.67 o 


   7  -7  10        3.08      -13.82     20.23 o 


   8  -7  10       89.48       90.77     16.43 o 


   9  -7  10      358.33      329.02     20.74 o 


  10  -7  10     1060.60     1029.89     48.31 o 


  11  -7  10       50.51       28.58     25.01 o 


  -6  -6  10      135.53      147.30     32.86 o 


  -5  -6  10       46.93       34.38     26.27 o 


  -4  -6  10     1025.42     1118.52     47.71 o 


  -3  -6  10        2.32       -2.24     24.48 o 


  -2  -6  10     1510.22     1405.46     49.96 o 


  -1  -6  10        6.27        1.85     17.39 o 


   0  -6  10     3053.25     3042.96     95.20 o 


   1  -6  10      227.88      250.86     18.42 o 


   2  -6  10     2547.36     2481.25     88.63 o 


   3  -6  10        4.94      -10.93     10.93 o 


   4  -6  10      753.36      763.93     53.09 o 


   5  -6  10      139.20      152.45     18.64 o 


   6  -6  10     1352.69     1383.69     26.73 o 


   7  -6  10      424.54      414.39     19.14 o 


   8  -6  10      872.83      919.41     38.51 o 


   9  -6  10        8.12       19.21     18.58 o 


  10  -6  10      818.97      857.36     27.73 o 


  11  -6  10      105.76       74.76     18.34 o 


  -7  -5  10      126.73      131.66     32.93 o 


  -6  -5  10      152.45       80.45     27.98 o 


  -5  -5  10      524.75      485.71     35.11 o 


  -4  -5  10       61.83       15.11     25.61 o 


  -3  -5  10      243.94      293.41     29.63 o 


  -2  -5  10       72.23       68.04     21.25 o 


  -1  -5  10     3360.75     3303.59    129.68 o 


   0  -5  10      200.26      196.68     16.28 o 


   1  -5  10      679.11      756.79     24.33 o 


   2  -5  10       91.17       91.89     13.29 o 


   3  -5  10      692.65      722.31     18.80 o 


   4  -5  10        1.30        3.47     10.65 o 


   5  -5  10       96.54      119.60     11.94 o 


   6  -5  10       18.56       28.18     10.63 o 


   7  -5  10      292.08      336.66     15.87 o 


   8  -5  10      601.45      596.74     22.50 o 


   9  -5  10      346.07      387.09     20.74 o 


  10  -5  10      514.86      499.73     24.91 o 


  11  -5  10      222.99      260.88     20.28 o 


  12  -5  10       86.90       63.35     26.27 o 


  -7  -4  10        9.58       18.02     27.12 o 


  -6  -4  10       82.90      110.87     27.39 o 


  -5  -4  10      492.52      375.83     31.61 o 


  -4  -4  10      174.31      171.85     25.21 o 


  -3  -4  10        0.44      -12.87     22.50 o 


  -2  -4  10      358.58      358.45     39.83 o 


  -1  -4  10      109.00       98.66     14.85 o 


   0  -4  10      517.94      502.98     19.39 o 


   1  -4  10      221.00      188.50     24.75 o 


   2  -4  10     1088.52     1094.12     27.66 o 


   3  -4  10      229.97      242.90     12.42 o 


   4  -4  10       23.95       17.04      9.88 o 


   5  -4  10      169.43      154.96     12.80 o 


   6  -4  10      506.51      533.39     15.48 o 


   7  -4  10      276.57      285.68     13.32 o 


   8  -4  10      309.28      294.61     23.96 o 


   9  -4  10       14.75       10.92     15.06 o 


  10  -4  10       46.06       31.78     15.97 o 


  11  -4  10        0.72      -14.58     14.58 o 


  12  -4  10        0.39       -7.00     21.71 o 


  13  -4  10       26.95       11.15     26.99 o 


  14  -4  10        0.99       11.61     25.47 o 


  -8  -3  10       77.54       53.65     29.83 o 


  -7  -3  10       65.87       49.76     30.22 o 


  -6  -3  10        1.95      -19.40     26.86 o 


  -5  -3  10       49.42       66.06     24.15 o 


  -4  -3  10       78.12      129.35     23.43 o 


  -3  -3  10      292.04      263.64     24.81 o 


  -2  -3  10     1073.44     1008.07     38.64 o 


  -1  -3  10      216.04      186.61     15.30 o 


   0  -3  10     2030.96     2131.97     41.46 o 


   1  -3  10      438.53      455.28     17.40 o 


   2  -3  10     2366.63     2272.30     42.47 o 


   3  -3  10     1207.34     1260.89     23.47 o 


   4  -3  10      164.21      156.54     11.33 o 


   5  -3  10        2.61        0.16      9.35 o 


   6  -3  10     3542.78     3488.69     47.99 o 


   7  -3  10       16.25       37.54     14.30 o 


   8  -3  10      549.84      580.05     33.82 o 


   9  -3  10      180.92      165.55     16.51 o 


  10  -3  10      704.02      690.20     24.12 o 


  11  -3  10       52.87       50.63     16.00 o 


  12  -3  10      412.84      425.27     22.60 o 


  13  -3  10        6.89        4.42     18.07 o 


  14  -3  10       82.89       86.11     21.28 o 


  -8  -2  10       18.32       35.97     31.08 o 


  -7  -2  10       23.55       -9.37     28.84 o 


  -6  -2  10      711.62      730.55     40.98 o 


  -5  -2  10      125.10      126.18     23.96 o 


  -4  -2  10      151.74      124.86     22.31 o 


  -3  -2  10       69.12      102.36     20.92 o 


  -2  -2  10      416.29      367.88     17.72 o 


  -1  -2  10     1154.37     1059.70     26.50 o 


   0  -2  10        2.46       -3.60     10.09 o 


   1  -2  10     1526.40     1451.86     31.28 o 


   2  -2  10       17.23       15.78     10.87 o 


   3  -2  10     1850.01     1866.57     29.99 o 


   4  -2  10        3.61       -1.15      8.53 o 


   5  -2  10      205.86      261.40     25.11 o 


   6  -2  10      822.41      767.59     22.62 o 


   7  -2  10     1523.75     1518.46     33.40 o 


   8  -2  10      287.89      238.92     12.17 o 


   9  -2  10        0.04        8.91     11.71 o 


  10  -2  10      473.11      406.76     16.15 o 


  11  -2  10      153.88      159.03     14.27 o 


  12  -2  10      460.51      435.39     23.97 o 


  13  -2  10       79.49       37.36     35.34 o 


  14  -2  10      114.42       95.79     22.38 o 


  -8  -1  10        7.21        0.86     29.30 o 


  -7  -1  10      455.78      445.06     34.78 o 


  -6  -1  10      167.33      185.05     29.24 o 


  -5  -1  10        5.46      -22.77     22.77 o 


  -4  -1  10       27.22       76.49     23.23 o 


  -3  -1  10        1.84       -4.36     19.80 o 


  -2  -1  10     1144.29     1161.03     34.38 o 


  -1  -1  10      109.20       94.05     12.63 o 


   0  -1  10     1103.04     1138.07     26.18 o 


   1  -1  10      149.92      189.19     19.17 o 


   2  -1  10     3752.69     3648.01     49.23 o 


   3  -1  10        3.23        3.32      7.83 o 


   4  -1  10     3705.20     3690.88     49.22 o 


   5  -1  10       91.75       80.06      8.35 o 


   6  -1  10     3402.25     3214.16     58.73 o 


   7  -1  10       96.10       90.25     10.13 o 


   8  -1  10      695.28      676.09     17.26 o 


   9  -1  10      791.88      728.91     50.45 o 


  10  -1  10     1977.45     1762.32     30.93 o 


  11  -1  10      277.18      292.69     15.64 o 


  12  -1  10      506.83      561.56     25.59 o 


  13  -1  10       11.93       23.28     20.66 o 


  14  -1  10      359.18      379.97     25.73 o 


  -8   0  10      107.87      127.37     28.18 o 


  -7   0  10      621.89      694.65     40.72 o 


  -6   0  10      390.45      372.14     30.29 o 


  -5   0  10      396.22      371.15     28.38 o 


  -4   0  10      355.61      310.96     25.28 o 


  -3   0  10     1210.55     1191.97     41.64 o 


  -2   0  10       59.54       39.76     11.27 o 


  -1   0  10     2287.95     2280.10     33.21 o 


   0   0  10       66.12       89.00     11.72 o 


   1   0  10     5743.13     5636.77     69.82 o 


   2   0  10      144.29      133.89     11.42 o 


   3   0  10    11806.34    11917.84    196.46 o 


   4   0  10     1108.87     1068.84     16.38 o 


   5   0  10     4774.23     4820.86     62.39 o 


   6   0  10        8.13       17.44      8.88 o 


   7   0  10     1569.04     1597.34     27.08 o 


   8   0  10      143.68      135.07     16.17 o 


   9   0  10     1861.29     1790.57     30.39 o 


  10   0  10      174.88      155.67     12.80 o 


  11   0  10      258.00      280.70     18.60 o 


  12   0  10       13.36        1.68     16.63 o 


  13   0  10      181.66      188.30     35.27 o 


  14   0  10       61.52       52.27     21.07 o 


  -9   1  10      219.44      188.94     33.46 o 


  -4   1  10        1.76       16.83     16.10 o 


  -3   1  10       34.95       33.59     11.22 o 


  -2   1  10       53.54       36.45      9.23 o 


  -1   1  10      426.48      411.09     24.32 o 


   0   1  10      178.37      186.91     12.15 o 


   1   1  10      202.22      203.34      9.58 o 


   2   1  10       47.97       42.58      8.05 o 


   3   1  10      652.33      656.73     29.66 o 


   4   1  10      130.63      115.28     23.86 o 


   5   1  10        0.30       -1.92      8.07 o 


   6   1  10      126.59      112.85      9.97 o 


   7   1  10      101.35       94.40     13.13 o 


   8   1  10       26.97       36.42      9.90 o 


   9   1  10       44.92       44.59     10.34 o 


  10   1  10        4.85       -2.95     11.32 o 


  11   1  10      193.70      169.64     16.82 o 


  12   1  10       41.49       24.34     23.49 o 


  13   1  10        0.29       10.80     17.31 o 


  14   1  10       15.99       14.69     20.54 o 


  -9   2  10       63.64       85.59     30.16 o 


  -8   2  10      164.20      186.50     29.70 o 


  -7   2  10      330.74      303.58     20.76 o 


  -6   2  10      349.46      390.05     45.27 o 


  -5   2  10       70.65       56.30     22.50 o 


  -4   2  10      681.12      704.20     22.25 o 


  -3   2  10      309.23      321.05     27.45 o 


  -2   2  10      222.93      223.72     14.52 o 


  -1   2  10      198.23      154.62     18.68 o 


   0   2  10     1572.61     1549.07     25.90 o 


   1   2  10     1601.88     1632.88     22.12 o 


   2   2  10     2559.78     2477.04     29.94 o 


   3   2  10     2861.22     2824.15     33.18 o 


   4   2  10     8530.16     8430.64    102.72 o 


   5   2  10       95.67      103.82      9.58 o 


   6   2  10     1459.89     1472.63     30.75 o 


   7   2  10        4.35       13.02      8.98 o 


   8   2  10     1035.12      940.28     20.35 o 


   9   2  10      100.58       67.14     11.01 o 


  10   2  10     1411.45     1380.10     70.74 o 


  11   2  10      225.19      187.24     17.42 o 


  12   2  10      164.88      162.69     24.71 o 


  13   2  10        4.88       18.62     18.06 o 


  14   2  10      819.73      860.81     78.50 o 


  -9   3  10       60.24        7.99     31.21 o 


  -8   3  10        1.67       10.75     18.07 o 


  -7   3  10      396.64      405.69     21.64 o 


  -6   3  10        4.67      -11.64     15.46 o 


  -5   3  10      797.75      788.83     24.78 o 


  -4   3  10      159.18      152.09     14.98 o 


  -3   3  10     1041.56     1138.83     33.56 o 


  -2   3  10     1007.97     1019.60     25.21 o 


  -1   3  10     1601.20     1630.17     32.86 o 


   0   3  10      652.34      632.38     17.85 o 


   1   3  10     4937.19     4940.42     63.29 o 


   2   3  10      122.73      123.81      7.43 o 


   3   3  10     4365.55     4323.92     56.41 o 


   4   3  10      961.99      917.83     18.38 o 


   5   3  10     3441.48     3279.56     45.24 o 


   6   3  10      127.79      117.95     10.23 o 


   7   3  10     2283.54     2296.83     39.93 o 


   8   3  10      437.77      452.60     17.49 o 


   9   3  10     1070.72     1076.17     22.87 o 


  10   3  10      442.70      468.96     16.15 o 


  11   3  10      822.37      871.84     60.12 o 


  12   3  10      194.10      212.54     19.38 o 


  13   3  10      280.04      310.12     22.31 o 


  14   3  10      398.19      368.07     37.95 o 


  -9   4  10      105.00      122.81     36.03 o 


  -8   4  10      142.41      116.21     20.18 o 


  -7   4  10      452.68      437.18     29.20 o 


  -6   4  10        3.14       12.23     14.69 o 


  -5   4  10     1180.55     1137.31     30.56 o 


  -4   4  10      203.52      202.07     16.24 o 


  -3   4  10      357.52      363.69     28.81 o 


  -2   4  10       71.53       26.99     16.04 o 


  -1   4  10     1260.93     1196.79     27.39 o 


   0   4  10       21.83       20.28      7.37 o 


   1   4  10     1577.21     1528.29     22.11 o 


   2   4  10       54.20       51.79      8.60 o 


   3   4  10     1408.29     1400.92     23.95 o 


   4   4  10       62.42       44.65      8.59 o 


   5   4  10      886.88      881.14     18.70 o 


   6   4  10       38.11       44.00      9.01 o 


   7   4  10       66.16       59.84     10.02 o 


   8   4  10      673.00      590.99     17.63 o 


   9   4  10        0.37       17.11     10.54 o 


  10   4  10      385.29      369.44     22.44 o 


  11   4  10       73.51       63.99     21.78 o 


  12   4  10       11.78      -15.61     36.26 o 


  13   4  10        1.39       -6.07     17.57 o 


  14   4  10      238.27      247.51     27.22 o 


  -8   5  10      209.85      212.71     22.29 o 


  -7   5  10       73.66       78.20     19.34 o 


  -6   5  10      419.46      422.39     21.80 o 


  -5   5  10      188.91      223.69     19.08 o 


  -4   5  10      733.37      719.69     24.90 o 


  -3   5  10      458.03      498.48     20.66 o 


  -2   5  10      128.33       97.27     13.95 o 


  -1   5  10     1460.49     1516.97     25.23 o 


   0   5  10      339.26      325.39     11.56 o 


   1   5  10     2793.31     2741.72     38.93 o 


   2   5  10        8.06       17.54      9.27 o 


   3   5  10     1803.29     1699.80     27.41 o 


   4   5  10        2.35        6.20      8.21 o 


   5   5  10     1875.79     1819.88     32.40 o 


   6   5  10      312.95      311.20     12.74 o 


   7   5  10     1571.33     1630.02     28.21 o 


   8   5  10      332.51      318.03     13.76 o 


   9   5  10      790.06      786.18     19.68 o 


  10   5  10       34.33       26.87     16.14 o 


  11   5  10      748.03      782.94     27.63 o 


  12   5  10        8.59       13.01     19.05 o 


  13   5  10      359.82      356.02     24.68 o 


  14   5  10       47.78       61.18     43.82 o 


  -8   6  10        2.10        3.46     18.48 o 


  -7   6  10       28.19       27.52     18.84 o 


  -6   6  10      112.58      148.09     28.87 o 


  -5   6  10      183.54      173.00     17.25 o 


  -4   6  10       92.09       83.81     18.81 o 


  -3   6  10      315.18      330.68     18.05 o 


  -2   6  10      234.46      223.08     16.13 o 


  -1   6  10       12.64       16.28      9.53 o 


   0   6  10       55.74       56.63      8.08 o 


   1   6  10      199.79      219.58     18.15 o 


   2   6  10       16.33       12.23     15.90 o 


   3   6  10       29.18       43.27     10.96 o 


   4   6  10       42.60       38.07      8.75 o 


   5   6  10       43.50       56.38      9.70 o 


   6   6  10       92.98       83.93     10.30 o 


   7   6  10      297.64      302.41     18.18 o 


   8   6  10       85.27       78.03     14.57 o 


   9   6  10       44.71       27.92     11.45 o 


  10   6  10        8.47       13.72     29.24 o 


  11   6  10      237.96      212.95     19.50 o 


  12   6  10        9.03       -0.22     30.13 o 


  13   6  10       46.27       47.24     28.34 o 


  -8   7  10       79.56       82.49     21.05 o 


  -7   7  10       77.51       60.78     20.84 o 


  -6   7  10      116.88      128.44     19.31 o 


  -5   7  10      288.16      277.80     21.56 o 


  -4   7  10      657.44      643.76     33.79 o 


  -3   7  10      485.94      498.91     21.13 o 


  -2   7  10      331.18      355.74     18.39 o 


  -1   7  10     1120.97     1098.29     73.48 o 


   0   7  10      422.31      417.72     17.67 o 


   1   7  10      304.83      273.93     17.24 o 


   2   7  10       14.91       19.05      9.06 o 


   3   7  10       52.21       59.58     10.25 o 


   4   7  10      170.12      170.06     11.05 o 


   5   7  10      738.27      691.84     17.62 o 


   6   7  10       21.27       15.73     10.60 o 


   7   7  10      412.92      411.76     15.06 o 


   8   7  10      859.54      857.13     30.79 o 


   9   7  10        7.70        3.10     11.78 o 


  10   7  10      512.99      481.31     30.62 o 


  11   7  10      159.16      145.95     19.91 o 


  12   7  10      190.12      231.15     33.23 o 


  13   7  10        0.99       26.44     21.02 o 


  -8   8  10        5.32      -19.64     20.79 o 


  -7   8  10      113.49      138.60     35.44 o 


  -6   8  10       36.35       54.80     19.12 o 


  -5   8  10      203.95      252.55     20.57 o 


  -4   8  10      187.35      171.19     27.19 o 


  -3   8  10     1878.59     1938.64     41.62 o 


  -2   8  10      418.28      397.46     22.67 o 


  -1   8  10     2002.50     2007.89     33.46 o 


   0   8  10        5.91        3.16     13.37 o 


   1   8  10      563.42      597.69     21.98 o 


   2   8  10       96.90      110.62     15.82 o 


   3   8  10     2448.40     2384.03     36.09 o 


   4   8  10      844.99      843.84     19.43 o 


   5   8  10     1286.28     1260.52     24.46 o 


   6   8  10     1962.51     1915.74     35.21 o 


   7   8  10      442.02      427.59     15.86 o 


   8   8  10       10.21        6.52     22.40 o 


   9   8  10     2301.63     2301.32     46.33 o 


  10   8  10      814.01      758.75     28.06 o 


  11   8  10      815.71      888.84     30.63 o 


  12   8  10      223.97      263.01     22.86 o 


  13   8  10      392.68      418.46     54.94 o 


  -7   9  10      348.69      433.63     26.82 o 


  -6   9  10      131.05      188.43     46.16 o 


  -5   9  10      659.32      697.17     51.90 o 


  -4   9  10      100.04       94.63     23.30 o 


  -3   9  10     1241.99     1200.47     32.62 o 


  -2   9  10      200.08      226.30     17.56 o 


  -1   9  10      776.28      788.45     52.76 o 


   0   9  10     1006.18      959.17     27.93 o 


   1   9  10      330.85      340.88     19.55 o 


   2   9  10      521.10      448.94     46.89 o 


   3   9  10     2426.00     2365.14     47.24 o 


   4   9  10      742.20      689.73     46.36 o 


   5   9  10      329.29      355.05     14.51 o 


   6   9  10       60.46       64.12     14.02 o 


   7   9  10     1179.33     1185.32     25.07 o 


   8   9  10       23.15       33.79     17.46 o 


   9   9  10      595.16      588.87     45.37 o 


  10   9  10      155.18      148.14     19.02 o 


  11   9  10      231.38      252.36     22.98 o 


  12   9  10       15.89        4.16     24.29 o 


  -7  10  10       79.04       72.55     24.05 o 


  -6  10  10      636.79      598.52     28.97 o 


  -5  10  10       94.57      116.32     41.38 o 


  -4  10  10     1213.36     1213.10     34.68 o 


  -3  10  10       65.20       81.57     17.97 o 


  -2  10  10     1333.94     1363.51     35.18 o 


  -1  10  10      150.34      183.14     25.18 o 


   0  10  10     1065.54     1066.90     30.43 o 


   1  10  10       30.62       45.05     15.53 o 


   2  10  10      364.66      374.15     20.12 o 


   3  10  10       70.55       77.96     26.63 o 


   4  10  10       10.64       28.59     16.06 o 


   5  10  10       71.09       46.19     16.69 o 


   6  10  10        0.96       -4.85     22.83 o 


   7  10  10      251.72      272.56     15.79 o 


   8  10  10        3.30        4.37     19.63 o 


   9  10  10      392.77      410.08     18.56 o 


  10  10  10       21.52       36.90     23.43 o 


  11  10  10       35.37       61.27     28.51 o 


  12  10  10        0.03       58.07     20.71 o 


  -6  11  10       75.44       54.54     28.01 o 


  -5  11  10      131.47      103.54     23.06 o 


  -4  11  10       72.09      101.49     18.49 o 


  -3  11  10      222.18      209.35     20.73 o 


  -2  11  10       38.03       58.21     25.01 o 


  -1  11  10       22.80        8.47     18.61 o 


   0  11  10      114.82      117.44     24.65 o 


   1  11  10       72.59       44.38     16.66 o 


   2  11  10      127.26      104.52     19.09 o 


   3  11  10      244.15      226.66     31.41 o 


   4  11  10      557.94      565.29     46.59 o 


   5  11  10       61.88       66.68     20.69 o 


   6  11  10        0.40       22.00     20.26 o 


   7  11  10        2.87       11.01     30.22 o 


   8  11  10        0.27       18.04     18.98 o 


   9  11  10        7.06      -13.93     19.34 o 


  10  11  10      194.44      217.26     33.82 o 


  11  11  10      239.26      284.11     24.61 o 


  -5  12  10      126.43      191.16     23.66 o 


  -4  12  10        1.89       16.48     20.75 o 


  -3  12  10      342.07      325.35     33.92 o 


  -2  12  10        1.30       10.76     24.42 o 


  -1  12  10      490.24      415.39     24.63 o 


   0  12  10       34.11        7.79     42.86 o 


   1  12  10      227.40      268.39     32.63 o 


   2  12  10       82.23       69.70     31.25 o 


   3  12  10      298.17      347.66     29.73 o 


   4  12  10        6.07        8.48     23.89 o 


   5  12  10      239.03      293.45     22.49 o 


   6  12  10      279.16      276.09     21.52 o 


   7  12  10      410.78      421.87     39.53 o 


   8  12  10       42.29       16.18     24.48 o 


   9  12  10      383.35      450.47     37.02 o 


  10  12  10        4.96       -5.41     28.18 o 


  -4  13  10       83.00       73.85     26.86 o 


  -3  13  10       15.49       -8.98     27.92 o 


  -2  13  10      103.40      103.15     31.48 o 


  -1  13  10      131.50      142.57     20.67 o 


   0  13  10      461.31      464.41     27.16 o 


   1  13  10       27.73       35.39     17.97 o 


   2  13  10      203.69      188.10     21.44 o 


   3  13  10      232.73      235.08     21.94 o 


   4  13  10      255.24      268.48     23.59 o 


   5  13  10        3.97      -17.61     33.52 o 


   6  13  10       18.11       19.89     19.47 o 


   7  13  10      324.59      358.46     24.80 o 


   8  13  10       17.30       14.46     19.38 o 


   9  13  10      103.28       95.95     30.75 o 


  -3  14  10       27.74       71.01     31.48 o 


  -2  14  10       55.25       29.76     27.65 o 


  -1  14  10       89.25       90.48     28.31 o 


   0  14  10      267.88      240.83     23.03 o 


   1  14  10       96.95      100.55     20.74 o 


   2  14  10        2.15        0.30     19.20 o 


   3  14  10      218.65      264.38     31.94 o 


   4  14  10      174.62      205.04     24.68 o 


   5  14  10       54.10       57.55     19.76 o 


   6  14  10       23.03       -8.57     23.30 o 


   7  14  10      302.32      366.61     48.60 o 


   8  14  10      407.26      432.86     52.33 o 


  -1  15  10        0.34       13.00     31.54 o 


   0  15  10      378.21      372.58     68.11 o 


   1  15  10       25.46       26.52     20.62 o 


   2  15  10      482.34      476.86     26.94 o 


   3  15  10       10.43        5.62     19.81 o 


   4  15  10      501.83      485.02     27.37 o 


   5  15  10       12.78       13.18     21.36 o 


   6  15  10        2.70        4.27     22.57 o 


   0 -11  11       89.47       95.45     24.29 o 


   1 -11  11       32.60       60.12     21.58 o 


   2 -11  11       17.25       33.10     28.94 o 


   3 -11  11        1.06        3.91     27.75 o 


   4 -11  11      191.40      159.25     23.06 o 


   5 -11  11       60.88       80.52     21.71 o 


   6 -11  11        6.12       11.18     44.35 o 


   7 -11  11       27.82       78.81     24.25 o 


   8 -11  11        1.65       25.74     28.97 o 


  -2 -10  11        3.99       12.60     27.45 o 


  -1 -10  11        4.47       28.84     30.55 o 


   0 -10  11      278.75      269.22     24.34 o 


   1 -10  11      354.53      351.07     25.48 o 


   2 -10  11      648.75      659.66     28.99 o 


   3 -10  11      238.30      235.75     36.59 o 


   4 -10  11      370.52      383.19     52.27 o 


   5 -10  11        5.52        9.26     18.36 o 


   6 -10  11       39.87       45.34     28.28 o 


   7 -10  11       83.64       90.55     24.32 o 


   8 -10  11       56.32       38.83     33.16 o 


   9 -10  11        2.82       16.17     29.56 o 


  -3  -9  11       13.12       21.65     27.98 o 


  -2  -9  11       20.28       16.70     27.06 o 


  -1  -9  11      308.17      343.10     35.17 o 


   0  -9  11       55.83       67.10     20.25 o 


   1  -9  11       14.33       -7.21     17.40 o 


   2  -9  11      104.16      100.88     19.26 o 


   3  -9  11       41.94       43.64     14.02 o 


   4  -9  11       85.65       68.04     34.32 o 


   5  -9  11       15.80        1.69     13.51 o 


   6  -9  11      139.22      144.55     15.76 o 


   7  -9  11       65.25       40.71     18.60 o 


   8  -9  11      148.38      142.94     24.25 o 


   9  -9  11       10.63       22.83     31.87 o 


  10  -9  11       39.31       12.47     32.60 o 


  -4  -8  11       99.89      128.49     33.33 o 


  -3  -8  11       88.96       48.84     30.36 o 


  -2  -8  11       66.08       61.37     25.87 o 


  -1  -8  11      192.49      227.21     29.10 o 


   0  -8  11      338.82      392.32     26.36 o 


   1  -8  11       37.03       21.86     16.99 o 


   2  -8  11     1044.78     1022.38     31.54 o 


   3  -8  11       54.36       76.18     23.63 o 


   4  -8  11      282.45      287.84     45.54 o 


   5  -8  11        2.73       -8.35     12.25 o 


   6  -8  11      222.65      260.12     16.33 o 


   7  -8  11       50.97       85.38     14.36 o 


   8  -8  11       11.36      -17.87     17.87 o 


   9  -8  11        0.16       58.21     27.78 o 


  10  -8  11       13.73       14.25     26.53 o 


  11  -8  11        1.51      -26.20     26.20 o 


  -5  -7  11      151.86      132.25     33.52 o 


  -4  -7  11        0.34      -11.35     29.76 o 


  -3  -7  11      116.11      137.73     30.95 o 


  -2  -7  11       59.23      105.66     28.25 o 


  -1  -7  11       48.09       51.98     18.49 o 


   0  -7  11      312.99      330.01     22.26 o 


   1  -7  11      401.27      401.10     22.10 o 


   2  -7  11      263.99      283.90     20.97 o 


   3  -7  11       25.24       43.37     12.27 o 


   4  -7  11      409.95      387.00     20.56 o 


   5  -7  11       15.42       28.30     12.96 o 


   6  -7  11      582.87      559.10     18.67 o 


   7  -7  11      125.17      139.39     14.29 o 


   8  -7  11      342.01      333.54     21.10 o 


   9  -7  11       45.57       64.48     17.98 o 


  10  -7  11      830.78      888.38     64.31 o 


  11  -7  11       24.88       13.99     29.43 o 


  -5  -6  11       10.40        1.19     27.45 o 


  -4  -6  11       21.82       77.54     27.06 o 


  -3  -6  11      334.59      306.01     30.16 o 


  -2  -6  11      103.79      112.19     24.75 o 


  -1  -6  11      759.01      774.59     37.98 o 


   0  -6  11       79.85      132.43     18.33 o 


   1  -6  11      527.70      513.79     23.26 o 


   2  -6  11      296.02      287.71     18.88 o 


   3  -6  11      956.42      966.38     34.05 o 


   4  -6  11      213.86      216.13     14.68 o 


   5  -6  11      443.38      491.58     25.08 o 


   6  -6  11      370.55      365.27     19.93 o 


   7  -6  11      511.27      513.83     22.50 o 


   8  -6  11        2.51       11.11     15.86 o 


   9  -6  11      325.98      412.78     22.43 o 


  10  -6  11       12.92       16.07     16.68 o 


  11  -6  11      325.86      329.88     22.78 o 


  -6  -5  11        0.20       -3.83     30.49 o 


  -5  -5  11       49.28       69.42     27.32 o 


  -4  -5  11      115.39       96.68     26.07 o 


  -3  -5  11      810.30      838.44     42.37 o 


  -2  -5  11        2.96       19.34     23.89 o 


  -1  -5  11       73.28       98.82     16.39 o 


   0  -5  11       70.69       89.15     16.00 o 


   1  -5  11        7.66       45.46     15.75 o 


   2  -5  11      569.29      595.56     22.30 o 


   3  -5  11       92.09      124.16     12.95 o 


   4  -5  11      257.59      249.92     14.50 o 


   5  -5  11      588.48      561.15     17.91 o 


   6  -5  11        9.59       30.74     11.49 o 


   7  -5  11      505.71      488.89     22.72 o 


   8  -5  11      341.85      335.70     24.85 o 


   9  -5  11      191.50      194.99     19.27 o 


  10  -5  11      368.82      387.76     49.56 o 


  11  -5  11      331.52      358.53     21.72 o 


  12  -5  11       20.00      -24.55     24.55 o 


  13  -5  11        9.29       -8.65     24.35 o 


  -7  -4  11       82.24      139.58     31.74 o 


  -6  -4  11      142.61      109.35     31.87 o 


  -5  -4  11      592.84      546.36     38.94 o 


  -4  -4  11       12.88       49.03     24.62 o 


  -3  -4  11       53.43       25.80     22.70 o 


  -2  -4  11      158.35      144.20     23.30 o 


  -1  -4  11      352.78      368.26     19.34 o 


   0  -4  11      689.53      715.75     23.91 o 


   1  -4  11      776.42      776.58     33.99 o 


   2  -4  11      249.04      244.30     23.43 o 


   3  -4  11      117.54      127.59     12.37 o 


   4  -4  11      492.52      495.96     16.72 o 


   5  -4  11     1027.26     1045.90     34.81 o 


   6  -4  11       11.61       -8.51     23.79 o 


   7  -4  11        4.49       24.23     13.95 o 


   8  -4  11     2269.61     2138.54     44.37 o 


   9  -4  11      335.51      352.17     19.56 o 


  10  -4  11      680.23      743.59     27.85 o 


  11  -4  11       25.92       17.86     16.78 o 


  12  -4  11      363.44      383.95     32.60 o 


  13  -4  11       28.53       46.99     28.84 o 


  -7  -3  11       21.97       51.47     28.11 o 


  -6  -3  11      172.09      214.81     30.55 o 


  -5  -3  11      106.15       36.63     27.32 o 


  -4  -3  11       53.68       39.86     22.97 o 


  -3  -3  11        9.00       -8.78     20.52 o 


  -2  -3  11      540.53      583.18     33.39 o 


  -1  -3  11      428.42      394.89     24.42 o 


   0  -3  11       82.60       82.36     13.75 o 


   1  -3  11     2180.65     2065.45     41.52 o 


   2  -3  11      376.93      353.74     17.53 o 


   3  -3  11      147.43      154.81     11.89 o 


   4  -3  11     2361.10     2294.61     35.75 o 


   5  -3  11     1439.99     1460.40     26.60 o 


   6  -3  11     1676.45     1638.75     37.13 o 


   7  -3  11       42.12       57.94     14.47 o 


   8  -3  11     1238.43     1243.55     31.59 o 


   9  -3  11       91.20      100.75     16.48 o 


  10  -3  11      248.73      278.28     18.00 o 


  11  -3  11      152.97      188.21     17.76 o 


  12  -3  11      576.76      620.73     36.96 o 


  13  -3  11      264.05      279.61     30.22 o 


  14  -3  11       64.26      112.72     31.54 o 


  -7  -2  11      269.15      307.20     34.05 o 


  -6  -2  11       21.71       30.69     28.64 o 


  -5  -2  11     1821.66     1754.30     60.25 o 


  -4  -2  11       47.58       56.42     22.83 o 


  -3  -2  11     2262.65     2285.41     67.12 o 


  -2  -2  11      111.83       76.95     19.80 o 


  -1  -2  11      613.10      678.55     29.50 o 


   0  -2  11       30.09       25.85     14.45 o 


   1  -2  11     3958.93     3866.11     88.46 o 


   2  -2  11      461.44      436.89     17.34 o 


   3  -2  11      434.26      462.17     14.53 o 


   4  -2  11       22.73       54.51     13.17 o 


   5  -2  11     3667.40     3749.95     84.41 o 


   6  -2  11      191.61      162.35     15.69 o 


   7  -2  11     1452.34     1472.51     50.15 o 


   8  -2  11      536.32      526.47     42.99 o 


   9  -2  11      951.93      939.78     39.46 o 


  10  -2  11      120.77      102.02     14.91 o 


  11  -2  11       22.38       51.16     16.76 o 


  12  -2  11      144.43      140.63     27.98 o 


  13  -2  11       30.47       65.13     34.55 o 


  14  -2  11        2.81        5.45     29.10 o 


  -7  -1  11       40.82       87.18     31.94 o 


  -6  -1  11       52.96        7.72     24.88 o 


  -5  -1  11        0.26      -13.40     22.50 o 


  -4  -1  11        1.49        7.33     20.52 o 


  -3  -1  11       59.92       63.22     20.06 o 


  -2  -1  11      183.82      148.58     14.25 o 


  -1  -1  11       22.50       14.74     11.88 o 


   0  -1  11       75.15       70.31     11.98 o 


   1  -1  11     1332.68     1261.26     28.70 o 


   2  -1  11     1659.03     1588.21     26.96 o 


   3  -1  11      230.86      255.99     11.97 o 


   4  -1  11     3082.35     3028.33     42.69 o 


   5  -1  11     2082.53     1948.73     39.87 o 


   6  -1  11      528.63      540.04     20.35 o 


   7  -1  11      105.18      104.73     19.80 o 


   8  -1  11      776.80      698.70     17.82 o 


   9  -1  11       73.13       72.58     11.95 o 


  10  -1  11       30.89       43.36     12.09 o 


  11  -1  11      756.95      712.26     24.25 o 


  12  -1  11        2.06        7.31     38.31 o 


  13  -1  11       76.38       59.43     19.33 o 


  14  -1  11       33.25       50.31     20.84 o 


  -8   0  11       41.30       12.34     28.11 o 


  -7   0  11      150.92      184.39     29.83 o 


  -6   0  11       68.98       85.92     25.87 o 


  -5   0  11      420.87      412.19     31.28 o 


  -4   0  11      161.35      148.68     25.61 o 


  -3   0  11      500.54      517.45     29.63 o 


  -2   0  11        5.92       -2.81     21.18 o 


  -1   0  11      169.82      199.93     14.79 o 


   0   0  11      164.51      166.05     13.00 o 


   1   0  11     1085.18     1055.64     25.11 o 


   2   0  11        2.67        7.47      9.04 o 


   3   0  11       29.65       52.55      9.26 o 


   4   0  11     1453.15     1401.21     31.57 o 


   5   0  11     1496.26     1612.66     27.42 o 


   6   0  11      714.94      669.75     16.82 o 


   7   0  11      270.47      297.98     12.79 o 


   8   0  11       10.95        5.48     10.59 o 


   9   0  11      121.20      111.60     25.51 o 


  10   0  11      406.04      347.91     14.67 o 


  11   0  11        8.77        5.48     22.40 o 


  12   0  11       40.99       31.58     17.04 o 


  13   0  11       12.24       23.26     18.48 o 


  14   0  11       12.10       17.48     21.14 o 


  -8   1  11       58.25       34.91     26.40 o 


  -7   1  11      297.65      319.80     31.08 o 


  -6   1  11       65.30       70.68     26.40 o 


  -5   1  11      255.42      274.60     26.40 o 


  -4   1  11        1.57      -11.55     20.13 o 


  -3   1  11       98.56       93.97     21.45 o 


  -2   1  11      488.04      479.96     18.38 o 


  -1   1  11     1200.07     1159.32     69.16 o 


   0   1  11        1.35       -2.68     10.93 o 


   1   1  11     1015.12      965.26     16.26 o 


   2   1  11     1319.57     1284.82     19.25 o 


   3   1  11     5029.08     4818.66     91.86 o 


   4   1  11      436.22      401.04     15.54 o 


   5   1  11      503.92      495.29     28.38 o 


   6   1  11       78.05       57.22     10.16 o 


   7   1  11     1024.27     1026.25     21.94 o 


   8   1  11       60.15       49.15     11.52 o 


   9   1  11      367.82      356.61     14.78 o 


  10   1  11       59.09       44.19     12.32 o 


  11   1  11       13.79       29.77     20.49 o 


  12   1  11      278.13      221.73     21.02 o 


  13   1  11      232.07      209.24     20.95 o 


  14   1  11      194.93      203.14     23.41 o 


  -7   2  11        2.27      -23.56     25.54 o 


  -6   2  11      142.79      133.57     26.73 o 


  -5   2  11       35.51       49.82     23.69 o 


  -4   2  11       30.10        7.80     14.13 o 


  -3   2  11        7.82       -8.91     16.30 o 


  -2   2  11       12.17        2.37     12.08 o 


  -1   2  11      139.78      142.59     14.45 o 


   0   2  11        3.74        5.37     10.94 o 


   1   2  11        0.73        7.58      7.11 o 


   2   2  11      563.68      582.04     12.42 o 


   3   2  11       70.22       68.48     20.03 o 


   4   2  11      513.78      476.52     14.30 o 


   5   2  11      573.17      545.00     33.23 o 


   6   2  11     1141.39     1064.92     21.42 o 


   7   2  11      336.13      338.28     13.96 o 


   8   2  11      897.41      820.51     19.57 o 


   9   2  11      751.44      696.55     18.79 o 


  10   2  11      318.84      322.71     24.29 o 


  11   2  11      426.69      412.77     16.69 o 


  12   2  11      715.39      697.31     27.09 o 


  13   2  11      582.96      557.53     26.60 o 


  14   2  11      200.91      276.31     24.09 o 


  -8   3  11       49.52       34.98     28.11 o 


  -7   3  11      107.06      134.63     28.25 o 


  -6   3  11        0.37       -0.25     15.65 o 


  -5   3  11      326.19      365.69     20.05 o 


  -4   3  11        3.46       23.18     13.75 o 


  -3   3  11      810.18      900.14     25.11 o 


  -2   3  11      177.50      168.08     14.91 o 


  -1   3  11     3211.67     3273.86     56.62 o 


   0   3  11       37.09       24.67      9.35 o 


   1   3  11     4833.32     4744.63     52.93 o 


   2   3  11      218.57      216.17     10.94 o 


   3   3  11     7348.12     7218.52     89.72 o 


   4   3  11      285.57      286.67     12.35 o 


   5   3  11     4628.80     4693.19     80.54 o 


   6   3  11      600.19      619.44     21.28 o 


   7   3  11     3214.43     3136.08     45.12 o 


   8   3  11       84.98       99.19     14.25 o 


   9   3  11      619.63      666.22     18.26 o 


  10   3  11      157.40      134.96     13.47 o 


  11   3  11      629.83      634.48     42.76 o 


  12   3  11        0.70      -16.59     16.59 o 


  14   3  11        0.67      -11.46     20.93 o 


  -8   4  11      229.12      239.77     37.15 o 


  -7   4  11       77.96      109.50     20.19 o 


  -6   4  11      382.72      407.77     21.99 o 


  -5   4  11       19.47       20.10     16.30 o 


  -4   4  11     1568.98     1446.01     34.61 o 


  -3   4  11      898.60      878.77     27.88 o 


  -2   4  11      144.47      163.73     21.98 o 


  -1   4  11        5.59       14.06     12.47 o 


   0   4  11     2037.15     1956.06     26.56 o 


   1   4  11      134.03      148.32     12.47 o 


   2   4  11      221.28      203.63     13.53 o 


   3   4  11      316.17      310.23     12.54 o 


   4   4  11      945.55      914.28     26.33 o 


   5   4  11       78.68       57.09     10.15 o 


   6   4  11      985.04     1020.14     21.11 o 


   7   4  11        0.74      -10.23     10.79 o 


   8   4  11       62.30       41.14     10.46 o 


   9   4  11       48.51       46.14     11.86 o 


  10   4  11       59.64       68.16     12.67 o 


  11   4  11      158.90      166.03     18.77 o 


  12   4  11       39.81       45.06     18.91 o 


  13   4  11       90.75      107.50     23.92 o 


  14   4  11      182.80      191.39     23.62 o 


  -8   5  11       22.18       15.70     18.44 o 


  -7   5  11       27.64       26.74     17.95 o 


  -6   5  11       65.28       25.86     17.24 o 


  -5   5  11       65.30       44.01     16.26 o 


  -4   5  11        2.49       -4.12     16.07 o 


  -3   5  11        8.42       -2.10     13.89 o 


  -2   5  11     1281.04     1274.85     30.47 o 


  -1   5  11      270.15      298.87     15.87 o 


   0   5  11      812.34      796.69     31.21 o 


   1   5  11     1259.07     1330.83     24.15 o 


   2   5  11     1040.95     1056.39     27.02 o 


   3   5  11      190.24      183.11     11.65 o 


   4   5  11      149.48      142.28     11.12 o 


   5   5  11      984.26     1007.27     21.10 o 


   6   5  11      676.33      638.09     17.36 o 


   7   5  11       66.99       60.26     11.78 o 


   8   5  11       82.89       79.82     11.54 o 


   9   5  11       12.96       31.92     19.57 o 


  10   5  11       33.64       29.59     17.49 o 


  11   5  11       12.30       14.70     16.38 o 


  12   5  11      486.52      512.31     26.33 o 


  13   5  11       14.49        5.94     19.27 o 


  14   5  11       24.22       24.74     27.68 o 


  -7   6  11       42.85       42.53     19.43 o 


  -6   6  11       25.26       22.34     18.66 o 


  -5   6  11      410.50      430.60     25.87 o 


  -4   6  11      223.32      249.67     19.45 o 


  -3   6  11      313.49      317.96     18.84 o 


  -2   6  11        0.92       16.71     14.31 o 


  -1   6  11      957.25      986.27     26.53 o 


   0   6  11       81.23       71.01     10.01 o 


   1   6  11     1223.73     1238.43     27.22 o 


   2   6  11      111.08       92.85     20.95 o 


   3   6  11     2608.89     2565.42     37.98 o 


   4   6  11       56.97       72.17     10.58 o 


   5   6  11     2230.30     2219.88     44.51 o 


   6   6  11       26.61       14.38     10.75 o 


   7   6  11     1729.09     1763.75     30.88 o 


   8   6  11      169.58      167.97     13.23 o 


   9   6  11      803.92      856.84     38.54 o 


  10   6  11       48.04        5.78     17.29 o 


  11   6  11      540.40      540.50     25.25 o 


  12   6  11        0.89       -6.72     17.37 o 


  13   6  11      487.88      527.14     28.84 o 


  -7   7  11       77.64       83.66     32.01 o 


  -6   7  11      247.08      226.10     21.73 o 


  -5   7  11      108.73       92.06     19.90 o 


  -4   7  11      214.78      215.05     19.59 o 


  -3   7  11      846.53      874.91     27.21 o 


  -2   7  11       26.71       18.39     14.89 o 


  -1   7  11     1608.69     1569.42     47.81 o 


   0   7  11      308.72      272.49     17.28 o 


   1   7  11       48.16       52.14     15.12 o 


   2   7  11       31.48       28.03      9.18 o 


   3   7  11      546.75      594.42     16.57 o 


   4   7  11      464.05      457.69     14.61 o 


   5   7  11       37.68       48.01     13.53 o 


   6   7  11      228.93      226.22     13.35 o 


   7   7  11        0.82        5.72     14.02 o 


   8   7  11       47.10       68.29     12.57 o 


   9   7  11       12.12        8.44     12.94 o 


  10   7  11       42.31        9.70     13.35 o 


  11   7  11       30.34       20.07     18.45 o 


  12   7  11       26.77       17.84     21.12 o 


  13   7  11       55.98       46.91     22.78 o 


  -7   8  11        3.35       -6.34     19.15 o 


  -6   8  11       45.65       61.17     21.40 o 


  -5   8  11      218.22      178.46     20.83 o 


  -4   8  11      448.36      419.32     33.66 o 


  -3   8  11      183.18      228.40     19.69 o 


  -2   8  11      340.64      322.58     22.87 o 


  -1   8  11      149.83      200.66     17.10 o 


   0   8  11       20.33       16.11     27.49 o 


   1   8  11      348.12      379.07     20.28 o 


   2   8  11        3.70        2.24     14.26 o 


   3   8  11      751.50      717.18     24.87 o 


   4   8  11        0.69       -4.31      9.99 o 


   5   8  11     1332.38     1382.67     59.95 o 


   6   8  11      107.28       78.68     12.90 o 


   7   8  11     1096.61     1138.50     57.91 o 


   8   8  11      117.19       95.07     13.39 o 


   9   8  11     1004.73      986.42     24.11 o 


  10   8  11       71.49       70.35     17.39 o 


  11   8  11      604.91      625.14     27.09 o 


  12   8  11      172.92      156.59     21.99 o 


  13   8  11      274.19      286.41     33.46 o 


  -6   9  11      100.26       85.98     22.98 o 


  -5   9  11       66.27       71.31     22.18 o 


  -4   9  11      183.31      215.86     30.49 o 


  -3   9  11      152.99      162.10     19.36 o 


  -2   9  11      101.16       68.24     25.80 o 


  -1   9  11       24.00       26.41     15.61 o 


   0   9  11      329.11      370.13     20.52 o 


   1   9  11       89.32       85.18     17.27 o 


   2   9  11      944.66      919.64     28.04 o 


   3   9  11        2.80      -11.91     23.72 o 


   4   9  11      772.11      718.65     32.63 o 


   5   9  11       11.39        2.39     14.77 o 


   6   9  11      581.39      559.99     23.03 o 


   7   9  11       46.98       63.70     13.00 o 


   8   9  11      560.31      562.77     19.04 o 


   9   9  11      148.99      132.15     14.78 o 


  10   9  11       58.97       84.17     45.73 o 


  11   9  11        3.74       -0.56     20.46 o 


  12   9  11        2.86        8.61     21.13 o 


  -6  10  11       71.67       76.53     26.07 o 


  -5  10  11        0.05        6.60     25.84 o 


  -4  10  11      384.83      331.81     33.85 o 


  -3  10  11      220.70      239.69     30.55 o 


  -2  10  11       48.67       54.38     27.26 o 


  -1  10  11      101.97      124.37     19.37 o 


   0  10  11       16.72       45.19     16.92 o 


   1  10  11       26.71       28.69     20.82 o 


   2  10  11       22.74       17.35     16.12 o 


   3  10  11       78.28       78.46     16.23 o 


   4  10  11      200.96      173.32     25.90 o 


   5  10  11       12.80        4.76     18.02 o 


   6  10  11      408.08      356.05     21.37 o 


   7  10  11      112.98      124.87     22.97 o 


   8  10  11       92.89      101.88     19.30 o 


   9  10  11      304.34      286.86     17.22 o 


  10  10  11        2.39       24.52     19.94 o 


  11  10  11       11.49       14.13     20.03 o 


  -5  11  11      190.70      192.75     27.42 o 


  -3  11  11      207.17      229.06     32.14 o 


  -2  11  11       83.52       85.73     28.91 o 


  -1  11  11      318.32      313.54     21.46 o 


   0  11  11       18.88       25.14     17.74 o 


   1  11  11      293.11      297.36     21.46 o 


   2  11  11        6.59       10.68     16.61 o 


   3  11  11      401.42      421.65     22.74 o 


   4  11  11       36.26       41.85     19.01 o 


   5  11  11      607.63      644.68     27.08 o 


   6  11  11      447.98      432.23     23.75 o 


   7  11  11     1111.51     1165.43     37.85 o 


   8  11  11       56.79       67.23     24.95 o 


   9  11  11      339.18      343.64     52.86 o 


  10  11  11       14.68       -7.19     32.40 o 


  11  11  11      677.39      708.31     40.52 o 


  -3  12  11       31.14       64.54     26.40 o 


  -2  12  11      242.54      318.09     35.31 o 


  -1  12  11      115.50      140.38     28.05 o 


   0  12  11      832.41      852.27     79.46 o 


   1  12  11      159.77      189.11     20.10 o 


   2  12  11      980.13     1051.88     37.65 o 


   3  12  11       66.61       83.36     18.57 o 


   4  12  11      448.95      481.43     25.39 o 


   5  12  11      730.18      770.04     30.00 o 


   6  12  11      365.35      372.86     24.37 o 


   7  12  11      222.17      236.76     54.08 o 


   8  12  11      262.67      276.16     23.66 o 


   9  12  11      159.09      156.61     22.07 o 


  10  12  11       97.70      151.32     33.85 o 


  -3  13  11       54.27        5.28     28.38 o 


  -2  13  11      417.96      406.32     38.47 o 


  -1  13  11        4.81       43.03     27.32 o 


   0  13  11      327.52      317.12     23.85 o 


   1  13  11       15.35       13.74     20.46 o 


   2  13  11       91.68      101.90     24.91 o 


   3  13  11        2.20       -8.72     35.34 o 


   4  13  11      245.28      262.30     23.41 o 


   5  13  11        9.23       -0.56     19.90 o 


   6  13  11      302.79      254.91     22.81 o 


   7  13  11        0.48       -6.56     18.57 o 


   8  13  11        0.80        4.78     34.22 o 


   9  13  11       72.36       94.96     27.72 o 


  -2  14  11       53.95       83.22     31.15 o 


  -1  14  11       75.79       65.53     32.93 o 


   0  14  11      166.13      166.84     22.59 o 


   1  14  11       98.32      134.59     22.08 o 


   2  14  11       35.26       25.70     20.50 o 


   3  14  11       96.63      102.17     27.62 o 


   4  14  11      140.00      163.77     41.91 o 


   5  14  11       88.06       88.15     22.31 o 


   6  14  11       72.13       60.87     21.67 o 


   7  14  11        2.16        5.26     21.14 o 


   1  15  11        0.84      -20.70     20.70 o 


   2  15  11        7.88        6.72     28.31 o 


   3  15  11       59.14      106.40     23.27 o 


   4  15  11       65.44       58.10     26.23 o 


   3 -11  12      298.13      351.77     22.37 o 


   4 -11  12      298.00      274.53     25.12 o 


   5 -11  12        8.79      -17.96     22.83 o 


   0 -10  12       21.56       -2.51     30.62 o 


   1 -10  12       42.14       66.75     22.91 o 


   2 -10  12       12.56       -0.52     43.32 o 


   3 -10  12        6.56       55.19     20.16 o 


   4 -10  12        0.13      -10.89     15.57 o 


   5 -10  12        2.78       34.68     16.49 o 


   6 -10  12        7.77       -2.42     20.60 o 


   7 -10  12       11.67      -16.79     22.37 o 


   8 -10  12       96.53       15.11     30.82 o 


  -2  -9  12        2.63       38.61     29.37 o 


  -1  -9  12        4.33      -18.68     26.13 o 


   0  -9  12      369.04      419.95     26.20 o 


   1  -9  12       44.29       44.25     19.79 o 


   2  -9  12       93.71      102.05     32.40 o 


   3  -9  12        7.18       19.58     14.19 o 


   4  -9  12      656.56      654.00     22.96 o 


   5  -9  12        0.11       -4.90     15.01 o 


   6  -9  12      298.99      332.80     18.88 o 


   7  -9  12        6.41       17.11     18.91 o 


   8  -9  12      387.17      401.24     38.41 o 


   9  -9  12        6.60       51.87     30.95 o 


  -3  -8  12      499.58      550.98     39.93 o 


  -2  -8  12       45.10       47.19     30.88 o 


  -1  -8  12      186.83      258.03     33.72 o 


   0  -8  12       62.97       71.87     18.70 o 


   1  -8  12      500.69      555.63     29.33 o 


   2  -8  12       53.59       42.00     18.81 o 


   3  -8  12      547.64      607.98     21.96 o 


   4  -8  12       25.57       18.25     15.14 o 


   5  -8  12      296.20      317.41     17.59 o 


   6  -8  12       27.28       28.84     14.83 o 


   7  -8  12      292.11      350.72     24.29 o 


   8  -8  12       30.30       25.50     17.45 o 


   9  -8  12      393.37      389.62     36.82 o 


  10  -8  12       67.67       23.43     28.64 o 


  11  -8  12      227.41      273.01     38.28 o 


  -4  -7  12        7.58       19.86     32.07 o 


  -3  -7  12       76.77       66.98     27.98 o 


  -2  -7  12        3.29      -23.69     23.69 o 


  -1  -7  12       16.36       24.95     27.06 o 


   0  -7  12       25.28       75.93     18.85 o 


   1  -7  12       82.29      113.83     24.45 o 


   2  -7  12      119.95      114.68     17.93 o 


   3  -7  12        4.91        8.24     13.97 o 


   4  -7  12       34.10       57.24     14.22 o 


   5  -7  12      189.73      207.49     15.02 o 


   6  -7  12      322.03      284.20     16.23 o 


   7  -7  12       41.80       48.97     16.96 o 


   8  -7  12       91.67       92.20     18.82 o 


   9  -7  12       24.59       -4.13     19.24 o 


  10  -7  12      138.54      126.61     36.53 o 


  11  -7  12      165.55      146.24     33.99 o 


  -4  -6  12       29.79       46.26     30.49 o 


  -3  -6  12      447.08      479.57     37.81 o 


  -2  -6  12      180.70      210.58     28.64 o 


  -1  -6  12       33.75       44.68     26.13 o 


   0  -6  12        1.93       -8.14     17.60 o 


   1  -6  12      868.09      886.33     29.80 o 


   2  -6  12       81.39       74.88     17.46 o 


   3  -6  12      151.31      172.53     16.10 o 


   4  -6  12      245.98      248.42     15.45 o 


   5  -6  12      475.58      509.78     18.97 o 


   6  -6  12      243.37      216.07     19.77 o 


   7  -6  12      189.81      206.27     18.79 o 


   8  -6  12      100.53       73.80     37.72 o 


   9  -6  12      356.60      359.48     37.68 o 


  10  -6  12      300.39      321.91     23.26 o 


  11  -6  12      404.40      429.02     35.47 o 


  12  -6  12      318.87      295.49     24.81 o 


  -5  -5  12       33.49       46.13     31.41 o 


  -4  -5  12        0.12       10.03     29.56 o 


  -3  -5  12       56.99       55.70     25.74 o 


  -2  -5  12       38.23       46.53     23.10 o 


  -1  -5  12        2.37       -7.96     16.91 o 


   0  -5  12       11.06       15.36     16.71 o 


   1  -5  12      373.53      345.35     20.79 o 


   2  -5  12       59.42       64.17     16.87 o 


   3  -5  12      226.00      235.97     15.15 o 


   4  -5  12      248.07      224.54     14.55 o 


   5  -5  12      154.76      158.15     17.49 o 


   6  -5  12       51.30       39.29     16.47 o 


   7  -5  12       37.11       51.42     16.85 o 


   8  -5  12      127.32      147.95     18.42 o 


   9  -5  12      172.56      145.58     17.87 o 


  10  -5  12       22.64       55.43     17.92 o 


  11  -5  12        0.79       -4.93     17.00 o 


  12  -5  12        3.66       10.64     18.62 o 


  13  -5  12        0.91      -23.82     27.85 o 


  -6  -4  12       29.24       -4.88     31.08 o 


  -5  -4  12      358.57      362.76     37.48 o 


  -4  -4  12      193.03      221.28     30.03 o 


  -3  -4  12      609.77      507.62     36.43 o 


  -2  -4  12        0.16       23.96     25.08 o 


  -1  -4  12      635.32      648.27     39.99 o 


   0  -4  12       17.24       20.03     28.05 o 


   1  -4  12        9.54       -4.42     12.93 o 


   2  -4  12      326.67      302.12     18.53 o 


   3  -4  12      249.28      237.18     14.13 o 


   4  -4  12      560.08      541.56     17.83 o 


   5  -4  12      258.24      309.89     20.04 o 


   6  -4  12      178.50      170.97     17.01 o 


   7  -4  12      102.60      114.08     17.95 o 


   8  -4  12     2214.30     2008.13     43.89 o 


   9  -4  12      117.18      151.21     17.34 o 


  10  -4  12      341.21      403.18     21.94 o 


  11  -4  12        2.25       10.51     15.70 o 


  12  -4  12      214.86      199.91     28.08 o 


  13  -4  12        3.30       -9.77     28.05 o 


  -6  -3  12       76.42       75.63     31.94 o 


  -5  -3  12      133.77      157.06     28.77 o 


  -4  -3  12      251.52      274.99     32.07 o 


  -3  -3  12       74.46      105.26     24.75 o 


  -2  -3  12       93.50       92.13     25.01 o 


  -1  -3  12      813.42      818.10     29.80 o 


   0  -3  12        2.80      -13.96     28.54 o 


   1  -3  12     1428.00     1458.45     34.32 o 


   2  -3  12       18.11       35.59     14.01 o 


   3  -3  12     1540.07     1535.87     59.29 o 


   4  -3  12       74.75       66.44     11.37 o 


   5  -3  12     2211.12     2125.89     44.86 o 


   6  -3  12       47.13       29.62     15.42 o 


   7  -3  12     1233.11     1274.37     32.73 o 


   8  -3  12      393.30      393.22     29.04 o 


   9  -3  12     1286.15     1297.46     33.96 o 


  10  -3  12       54.87       68.96     16.44 o 


  11  -3  12      769.77      871.51     28.23 o 


  12  -3  12        8.08       10.03     22.77 o 


  13  -3  12      271.91      304.89     31.41 o 


  -6  -2  12       15.71       42.04     31.28 o 


  -5  -2  12      575.98      530.06     36.76 o 


  -4  -2  12       28.65        3.70     22.77 o 


  -3  -2  12      526.88      467.50     32.73 o 


  -2  -2  12      252.56      266.35     27.72 o 


  -1  -2  12      356.53      359.36     28.25 o 


   0  -2  12       99.18       87.32     16.27 o 


   1  -2  12       63.37       64.36     19.20 o 


   2  -2  12     1283.40     1305.39     33.66 o 


   3  -2  12      290.25      306.85     13.97 o 


   4  -2  12      284.01      296.55     18.56 o 


   5  -2  12      238.01      271.06     17.51 o 


   6  -2  12     1245.78     1162.62     30.94 o 


   7  -2  12      715.26      726.66     44.38 o 


   8  -2  12       34.25       24.47     15.37 o 


   9  -2  12      172.06      184.86     18.08 o 


  10  -2  12       43.24       53.64     15.46 o 


  11  -2  12        5.65       -3.39     16.31 o 


  12  -2  12       23.82        3.23     26.00 o 


  13  -2  12        8.35        4.55     24.68 o 


  14  -2  12        1.45      -29.17     29.17 o 


  -7  -1  12       10.67        2.64     28.25 o 


  -6  -1  12      306.46      340.13     35.64 o 


  -5  -1  12       84.67       82.82     28.05 o 


  -4  -1  12      181.47      211.11     29.37 o 


  -3  -1  12      197.32      217.18     25.08 o 


  -2  -1  12      195.45      199.83     24.75 o 


  -1  -1  12     1028.21      978.98     35.04 o 


   0  -1  12      344.46      330.25     17.13 o 


   1  -1  12       39.54       32.69     12.20 o 


   2  -1  12      919.59      941.44     21.05 o 


   3  -1  12     1210.31     1216.88     31.10 o 


   4  -1  12     1170.78     1141.16     30.09 o 


   5  -1  12     1946.21     1889.80     40.24 o 


   6  -1  12     1361.80     1282.20     32.44 o 


   7  -1  12      839.42      792.83     24.84 o 


   8  -1  12      535.60      526.99     25.47 o 


   9  -1  12        3.41       15.31     13.69 o 


  10  -1  12      106.48       90.48     15.94 o 


  11  -1  12      366.72      335.04     19.94 o 


  12  -1  12       74.38       61.90     26.79 o 


  13  -1  12        0.46       -1.58     27.98 o 


  14  -1  12      114.99      154.42     32.80 o 


  -7   0  12       18.54       61.97     29.04 o 


  -6   0  12       22.20       -1.52     25.61 o 


  -5   0  12       25.85       22.50     24.15 o 


  -4   0  12       32.10       12.93     24.81 o 


  -3   0  12      298.58      258.43     25.74 o 


  -2   0  12        0.05        4.29     20.26 o 


  -1   0  12       77.80       75.62     14.21 o 


   0   0  12      123.14      145.76     16.99 o 


   1   0  12      178.43      156.98     21.08 o 


   2   0  12       63.37       58.26     10.46 o 


   3   0  12     3601.84     3451.36     61.54 o 


   4   0  12        7.49       16.19     19.90 o 


   5   0  12       91.21       85.15     15.39 o 


   6   0  12      366.42      344.32     18.31 o 


   7   0  12      277.85      283.86     16.74 o 


   8   0  12      237.83      183.45     15.63 o 


   9   0  12     1055.47     1059.23     23.32 o 


  10   0  12      271.08      253.25     14.72 o 


  11   0  12      686.13      684.89     25.04 o 


  12   0  12        8.69        0.86     17.94 o 


  13   0  12      170.20      227.15     22.56 o 


  14   0  12       18.23       18.29     22.50 o 


  -7   1  12      367.94      381.18     38.34 o 


  -6   1  12       39.75       41.84     26.46 o 


  -5   1  12      372.15      397.87     34.45 o 


  -4   1  12        1.80      -22.97     22.97 o 


  -3   1  12     1256.33     1178.71     45.47 o 


  -2   1  12        1.98       16.64     13.58 o 


  -1   1  12     2466.67     2395.72     57.22 o 


   0   1  12      103.32       78.20     14.91 o 


   1   1  12      600.39      629.65     16.94 o 


   2   1  12      679.89      670.40     27.49 o 


   3   1  12     5025.56     5057.84     83.14 o 


   4   1  12      306.16      313.89     17.29 o 


   5   1  12     2008.77     1983.79     38.47 o 


   6   1  12      237.89      235.62     12.65 o 


   7   1  12      704.49      679.10     19.93 o
[truncated: 80,758 more chars]
